# Supplementary material for: A TrkB–STAT3–miR-204-5p regulatory circuitry controls proliferation and invasion of endometrial carcinoma cells
Source: Mol Cancer. 2013 Dec 9;12:155. doi: 10.1186/1476-4598-12-155 (PMC3879200; doi:10.1186/1476-4598-12-155)
Supplement: Additional file 5 — Clinical patient information conducted by The Cancer Genome Atlas (TCGA) network. [file 1476-4598-12-155-S5.xls]

## Sheet: all patients
bcr_patient_barcode	patient_type	age	2009stagegroup	histology	tumor_grade	histology_grade	vital_status	os_days	disease_status_at_lfu	recurred_progressed	pfs_days	BMI	ethnicity	race	IntegrativeCluster	msi_status_7_marker_call	cna_cluster_k4	mrna_expression_cluster
TCGA-A5-A0GA	Tumor	67	Stage III	Endometrioid	Grade 3	EndoGr3	DECEASED	543	WithDisease	Yes	Unknown	31.1419	NOT HISPANIC OR LATINO	WHITE	MSI	MSI-H	3	1
TCGA-A5-A0GH	Tumor	57	Stage I	Endometrioid	Grade 3	EndoGr3	LIVING	2253	NoDisease	No	2253	20.7008	NOT HISPANIC OR LATINO	WHITE	MSI	MSI-H	1	1
TCGA-A5-A0GI	Tumor	63	Stage I	Endometrioid	Grade 2	EndoGr2	LIVING	1750	NoDisease	No	1750	23.3844	NOT HISPANIC OR LATINO	WHITE	MSI	MSI-H	2	3
TCGA-A5-A0GJ	Tumor	44	Stage I	Endometrioid	Grade 2	EndoGr2	LIVING	2000	NoDisease	Yes	12	43.2835	NOT HISPANIC OR LATINO	WHITE	CN high	MSS	4	3
TCGA-A5-A0GM	Tumor	53	Stage I	Endometrioid	Grade 1	EndoGr1	LIVING	1840	NoDisease	No	1840	37.8906	NOT HISPANIC OR LATINO	WHITE	CN low	MSS	1	3
TCGA-A5-A0GP	Tumor	58	Stage I	Endometrioid	Grade 1	EndoGr1	LIVING	1416	NoDisease	No	1416	23.4375	NOT HISPANIC OR LATINO	ASIAN	POLE	MSS	1	1
TCGA-A5-A0GQ	Tumor	76	Stage I	Endometrioid	Grade 1	EndoGr1	LIVING	1167	NoDisease	No	1167	25.3333	NOT HISPANIC OR LATINO	WHITE	CN low	MSS	1	3
TCGA-A5-A0GR	Tumor	69	Stage I	Endometrioid	Grade 2	EndoGr2	LIVING	1120	NoDisease	No	1120	28.089	NOT HISPANIC OR LATINO	BLACK OR AFRICAN AMERICAN	Notassigned	MSS	4	3
TCGA-A5-A0GU	Tumor	58	Stage I	Endometrioid	Grade 1	EndoGr1	LIVING	859	NoDisease	No	859	37.1094	Unknown	WHITE	CN low	MSS	3	2
TCGA-A5-A0GV	Tumor	67	Stage I	Endometrioid	Grade 1	EndoGr1	LIVING	633	NoDisease	Yes	304	25.2363	NOT HISPANIC OR LATINO	WHITE	CN low	MSS	3	2
TCGA-A5-A0GW	Tumor	46	Stage I	Endometrioid	Grade 3	EndoGr3	LIVING	706	NoDisease	No	706	24.3007	NOT HISPANIC OR LATINO	ASIAN	MSI	MSI-H	2	1
TCGA-A5-A0GX	Tumor	53	Stage I	Endometrioid	Grade 2	EndoGr2	LIVING	2087	NoDisease	No	2087	40.1547	Unknown	WHITE	CN low	MSS	2	3
TCGA-A5-A0R7	Tumor	55	Stage I	Endometrioid	Grade 2	EndoGr2	LIVING	534	NoDisease	No	534	49.9541	NOT HISPANIC OR LATINO	WHITE	CN high	MSS	4	3
TCGA-A5-A0R8	Tumor	81	Stage I	Endometrioid	Grade 2	EndoGr2	LIVING	595	NoDisease	Yes	42	24.2187	NOT HISPANIC OR LATINO	WHITE	CN low	MSS	1	3
TCGA-A5-A0R9	Tumor	51	Stage I	Endometrioid	Grade 2	EndoGr2	LIVING	749	NoDisease	No	749	54.5749	NOT HISPANIC OR LATINO	WHITE	CN low	MSS	2	3
TCGA-A5-A0RA	Tumor	68	Stage I	Endometrioid	Grade 2	EndoGr2	LIVING	883	NoDisease	No	883	47.0343	NOT HISPANIC OR LATINO	WHITE	CN low	MSS	1	2
TCGA-A5-A0VO	Tumor	64	Stage I	Endometrioid	Grade 2	EndoGr2	LIVING	364	NoDisease	No	364	32.3685	NOT HISPANIC OR LATINO	WHITE	Notassigned	MSS	NA	NA
TCGA-A5-A0VP	Tumor	74	Stage I	Endometrioid	Grade 3	EndoGr3	LIVING	1287	NoDisease	No	1287	21.83	NOT HISPANIC OR LATINO	WHITE	MSI	MSI-H	2	2
TCGA-A5-A0VQ	Tumor	62	Stage I	Endometrioid	Grade 3	EndoGr3	LIVING	485	NoDisease	No	485	35.6513	HISPANIC OR LATINO	Unknown	MSI	MSI-H	1	3
TCGA-A5-A1OF	Tumor	47	Stage I	Mixed	Grade 3	MixedGr3	LIVING	241	NoDisease	No	241	29.1363	HISPANIC OR LATINO	Unknown	Notassigned	MSI-H	1	1
TCGA-A5-A1OJ	Tumor	31	Stage I	Endometrioid	Grade 2	EndoGr2	LIVING	292	NoDisease	No	292	39.1259	NOT HISPANIC OR LATINO	ASIAN	Notassigned	MSS	2	NA
TCGA-A5-A1OK	Tumor	63	Stage III	Endometrioid	Grade 3	EndoGr3	LIVING	243	NoDisease	No	243	31.9559	NOT HISPANIC OR LATINO	WHITE	Notassigned	MSS	3	2
TCGA-AJ-A23O	Tumor	69	Stage I	Endometrioid	Grade 3	EndoGr3	DECEASED	312	Unknown	Unknown	Unknown	24.3418	Unknown	WHITE	Notassigned	MSI-H	3	3
TCGA-AP-A053	Tumor	90	Stage I	Endometrioid	Grade 3	EndoGr3	LIVING	181	NoDisease	No	181	19.7239	NOT HISPANIC OR LATINO	WHITE	CN high	MSS	4	1
TCGA-AP-A054	Tumor	64	Stage III	Endometrioid	Grade 3	EndoGr3	DECEASED	709	WithDisease	Yes	566	26.8923	NOT HISPANIC OR LATINO	WHITE	MSI	MSI-H	2	1
TCGA-AP-A059	Tumor	69	Stage I	Endometrioid	Grade 3	EndoGr3	LIVING	250	NoDisease	No	250	38.6719	NOT HISPANIC OR LATINO	WHITE	POLE	MSI-H	2	1
TCGA-AP-A05O	Tumor	68	Stage I	Endometrioid	Grade 3	EndoGr3	LIVING	371	NoDisease	Yes	340	41.2594	Unknown	WHITE	Notassigned	MSI-H	2	2
TCGA-AP-A05P	Tumor	54	Stage I	Endometrioid	Grade 1	EndoGr1	LIVING	636	NoDisease	No	636	28.5483	NOT HISPANIC OR LATINO	ASIAN	CN low	MSS	3	2
TCGA-AP-A0LF	Tumor	82	Stage IV	Endometrioid	Grade 3	EndoGr3	LIVING	103	WithDisease	Yes	Unknown	27.7767	NOT HISPANIC OR LATINO	WHITE	CN high	MSS	4	1
TCGA-AP-A0LG	Tumor	54	Stage I	Endometrioid	Grade 3	EndoGr3	LIVING	1921	NoDisease	No	1921	28.6048	Unknown	WHITE	MSI	MSI-H	1	2
TCGA-AP-A0LH	Tumor	60	Stage I	Mixed	Grade 3	MixedGr3	DECEASED	1106	WithDisease	Yes	301	30.8596	NOT HISPANIC OR LATINO	WHITE	CN high	MSS	4	2
TCGA-AP-A0LJ	Tumor	42	Stage I	Endometrioid	Grade 1	EndoGr1	LIVING	965	NoDisease	No	965	34.626	Unknown	WHITE	CN low	MSS	2	3
TCGA-AP-A0LM	Tumor	33	Stage III	Endometrioid	Grade 3	EndoGr3	LIVING	825	NoDisease	No	825	36.2897	Unknown	BLACK OR AFRICAN AMERICAN	POLE	MSS	1	3
TCGA-AP-A0LN	Tumor	56	Stage I	Endometrioid	Grade 1	EndoGr1	LIVING	2510	NoDisease	No	2510	43.1848	Unknown	BLACK OR AFRICAN AMERICAN	CN low	MSS	2	3
TCGA-AP-A0LP	Tumor	76	Stage I	Endometrioid	Grade 1	EndoGr1	LIVING	1875	NoDisease	No	1875	21.5139	Unknown	WHITE	MSI	MSI-H	1	3
TCGA-AP-A0LQ	Tumor	59	Stage I	Endometrioid	Grade 2	EndoGr2	LIVING	2457	NoDisease	No	2457	35.756	Unknown	WHITE	Notassigned	MSS	2	NA
TCGA-AP-A0LS	Tumor	63	Stage I	Endometrioid	Grade 2	EndoGr2	LIVING	1918	NoDisease	No	1918	28.3604	Unknown	WHITE	Notassigned	MSI-H	1	NA
TCGA-AP-A0LT	Tumor	57	Stage II	Endometrioid	Grade 2	EndoGr2	LIVING	1497	NoDisease	No	1497	33.4252	Unknown	WHITE	MSI	MSI-H	1	2
TCGA-AP-A0LV	Tumor	39	Stage I	Endometrioid	Grade 1	EndoGr1	LIVING	763	NoDisease	No	763	32.8947	Unknown	WHITE	CN low	MSS	1	3
TCGA-AP-A1DH	Tumor	62	Stage I	Endometrioid	Grade 3	EndoGr3	LIVING	2180	NoDisease	No	2180	44.9972	Unknown	WHITE	Notassigned	MSI-H	1	1
TCGA-AP-A1DK	Tumor	53	Stage I	Endometrioid	Grade 3	EndoGr3	LIVING	1836	NoDisease	No	1836	21.875	Unknown	WHITE	Notassigned	MSI-H	1	1
TCGA-AP-A1DM	Tumor	60	Stage I	Endometrioid	Grade 1	EndoGr1	LIVING	1700	NoDisease	No	1700	36.391	Unknown	WHITE	Notassigned	MSI-H	2	2
TCGA-AP-A1DO	Tumor	62	Stage I	Endometrioid	Grade 2	EndoGr2	LIVING	943	NoDisease	No	943	32.8731	NOT HISPANIC OR LATINO	WHITE	Notassigned	MSI-H	3	2
TCGA-AP-A1DP	Tumor	70	Stage I	Endometrioid	Grade 2	EndoGr2	DECEASED	1081	WithDisease	Yes	830	33.2479	Unknown	WHITE	Notassigned	MSI-H	3	NA
TCGA-AP-A1DR	Tumor	59	Stage III	Endometrioid	Grade 2	EndoGr2	LIVING	1495	NoDisease	No	1495	42.5781	Unknown	BLACK OR AFRICAN AMERICAN	Notassigned	MSI-H	1	2
TCGA-AP-A1DV	Tumor	59	Stage II	Endometrioid	Grade 3	EndoGr3	LIVING	204	NoDisease	No	204	21.2874	NOT HISPANIC OR LATINO	WHITE	Notassigned	MSS	2	2
TCGA-AP-A1E0	Tumor	40	Stage III	Endometrioid	Grade 2	EndoGr2	LIVING	940	NoDisease	No	940	23.634	Unknown	WHITE	Notassigned	MSS	1	1
TCGA-AP-A1E1	Tumor	74	Stage I	Endometrioid	Grade 2	EndoGr2	LIVING	317	NoDisease	No	317	28.5156	Unknown	WHITE	Notassigned	MSI-H	3	2
TCGA-AP-A1E3	Tumor	45	Stage III	Endometrioid	Grade 3	EndoGr3	LIVING	847	WithDisease	Yes	Unknown	48.9292	Unknown	WHITE	Notassigned	MSS	2	1
TCGA-AP-A1E4	Tumor	54	Stage I	Endometrioid	Grade 2	EndoGr2	LIVING	494	NoDisease	Yes	158	20.3244	Unknown	WHITE	Notassigned	MSS	3	1
TCGA-AX-A05S	Tumor	81	Stage III	Endometrioid	Grade 3	EndoGr3	DECEASED	413	WithDisease	Yes	337	20.7756	NOT HISPANIC OR LATINO	WHITE	MSI	MSI-H	2	3
TCGA-AX-A05T	Tumor	82	Stage I	Endometrioid	Grade 1	EndoGr1	LIVING	603	NoDisease	No	603	23.533	Unknown	WHITE	CN low	MSS	2	2
TCGA-AX-A05U	Tumor	56	Stage I	Endometrioid	Grade 1	EndoGr1	LIVING	902	NoDisease	No	902	25.8065	NOT HISPANIC OR LATINO	AMERICAN INDIAN OR ALASKA NATIVE	CN low	MSS	2	2
TCGA-AX-A05W	Tumor	60	Stage II	Endometrioid	Grade 1	EndoGr1	LIVING	2078	NoDisease	No	2078	28.5483	NOT HISPANIC OR LATINO	WHITE	Notassigned	MSS	2	NA
TCGA-AX-A05Y	Tumor	57	Stage I	Endometrioid	Grade 1	EndoGr1	LIVING	2191	NoDisease	Yes	193	33.3866	NOT HISPANIC OR LATINO	WHITE	MSI	MSI-H	2	3
TCGA-AX-A05Z	Tumor	37	Stage III	Endometrioid	Grade 2	EndoGr2	LIVING	1413	NoDisease	No	1413	29.3333	HISPANIC OR LATINO	Unknown	POLE	MSS	2	3
TCGA-AX-A060	Tumor	77	Stage I	Endometrioid	Grade 3	EndoGr3	LIVING	1075	NoDisease	No	1075	32.7449	NOT HISPANIC OR LATINO	AMERICAN INDIAN OR ALASKA NATIVE	MSI	MSI-H	3	2
TCGA-AX-A062	Tumor	53	Stage I	Endometrioid	Grade 1	EndoGr1	LIVING	1398	NoDisease	No	1398	40.7631	Unknown	WHITE	CN low	MSS	1	2
TCGA-AX-A063	Tumor	63	Stage I	Endometrioid	Grade 2	EndoGr2	LIVING	2024	NoDisease	No	2024	34.375	NOT HISPANIC OR LATINO	WHITE	MSI	MSI-H	2	2
TCGA-AX-A06B	Tumor	72	Stage I	Endometrioid	Grade 3	EndoGr3	LIVING	1639	NoDisease	No	1639	40.7877	NOT HISPANIC OR LATINO	WHITE	CN high	MSS	4	1
TCGA-AX-A06D	Tumor	82	Stage III	Endometrioid	Grade 2	EndoGr2	DECEASED	373	WithDisease	Yes	253	35.5469	Unknown	WHITE	Notassigned	MSS	2	3
TCGA-AX-A06F	Tumor	59	Stage IV	Endometrioid	Grade 3	EndoGr3	LIVING	1554	NoDisease	No	1554	30.854	NOT HISPANIC OR LATINO	WHITE	Notassigned	MSI-L	2	1
TCGA-AX-A06H	Tumor	60	Stage III	Endometrioid	Grade 1	EndoGr1	LIVING	833	NoDisease	No	833	38.2812	NOT HISPANIC OR LATINO	AMERICAN INDIAN OR ALASKA NATIVE	MSI	MSI-H	1	2
TCGA-AX-A06J	Tumor	71	Stage I	Endometrioid	Grade 3	EndoGr3	LIVING	913	NoDisease	No	913	45.9087	NOT HISPANIC OR LATINO	WHITE	Notassigned	MSS	2	3
TCGA-AX-A06L	Tumor	63	Stage I	Endometrioid	Grade 1	EndoGr1	LIVING	1844	NoDisease	No	1844	43.2082	Unknown	WHITE	Notassigned	MSS	1	NA
TCGA-AX-A0IS	Tumor	52	Stage I	Endometrioid	Grade 2	EndoGr2	LIVING	1065	WithDisease	Yes	448	46.7687	NOT HISPANIC OR LATINO	WHITE	CN low	MSS	3	2
TCGA-AX-A0IZ	Tumor	53	Stage I	Endometrioid	Grade 3	EndoGr3	LIVING	1333	NoDisease	No	1333	23.4375	NOT HISPANIC OR LATINO	WHITE	Notassigned	MSI-H	1	3
TCGA-AX-A0J0	Tumor	47	Stage I	Endometrioid	Grade 2	EndoGr2	LIVING	1219	NoDisease	No	1219	19.9481	NOT HISPANIC OR LATINO	WHITE	POLE	MSS	1	1
TCGA-AX-A0J1	Tumor	80	Stage I	Endometrioid	Grade 2	EndoGr2	LIVING	2004	NoDisease	No	2004	22.2656	NOT HISPANIC OR LATINO	WHITE	MSI	MSI-H	3	2
TCGA-AX-A1C4	Tumor	52	Stage I	Endometrioid	Grade 2	EndoGr2	LIVING	404	Unknown	Unknown	Unknown	36.2959	NOT HISPANIC OR LATINO	WHITE	Notassigned	MSI-H	2	1
TCGA-AX-A1C5	Tumor	47	Stage III	Endometrioid	Grade 3	EndoGr3	LIVING	584	Unknown	Unknown	Unknown	41.7969	NOT HISPANIC OR LATINO	WHITE	Notassigned	MSI-H	2	1
TCGA-AX-A1C9	Tumor	73	Stage I	Endometrioid	Grade 2	EndoGr2	LIVING	464	NoDisease	No	464	31.5963	NOT HISPANIC OR LATINO	WHITE	Notassigned	MSI-H	2	1
TCGA-AX-A1CE	Tumor	60	Stage I	Endometrioid	Grade 3	EndoGr3	LIVING	610	Unknown	Unknown	Unknown	22.6562	NOT HISPANIC OR LATINO	WHITE	Notassigned	MSI-H	1	2
TCGA-AX-A1CF	Tumor	69	Stage IV	Endometrioid	Grade 3	EndoGr3	LIVING	2337	WithDisease	Yes	875	35.1111	NOT HISPANIC OR LATINO	WHITE	Notassigned	MSS	4	1
TCGA-AX-A1CI	Tumor	61	Stage I	Endometrioid	Grade 1	EndoGr1	LIVING	2207	NoDisease	No	2207	27.5134	NOT HISPANIC OR LATINO	WHITE	Notassigned	MSS	2	2
TCGA-AX-A1CJ	Tumor	59	Stage I	Endometrioid	Grade 2	EndoGr2	LIVING	1645	NoDisease	No	1645	43.2835	NOT HISPANIC OR LATINO	BLACK OR AFRICAN AMERICAN	Notassigned	Indeterminant	2	3
TCGA-AX-A1CK	Tumor	58	Stage I	Endometrioid	Grade 2	EndoGr2	LIVING	2052	WithDisease	Yes	Unknown	27.0993	NOT HISPANIC OR LATINO	WHITE	Notassigned	MSS	3	2
TCGA-AX-A1CN	Tumor	54	Stage II	Endometrioid	Grade 3	EndoGr3	LIVING	764	NoDisease	No	764	47.6735	NOT HISPANIC OR LATINO	WHITE	Notassigned	MSI-L	2	1
TCGA-AX-A1CR	Tumor	70	Stage II	Mixed	Grade 3	MixedGr3	LIVING	337	NoDisease	No	337	35.629	NOT HISPANIC OR LATINO	WHITE	Notassigned	MSS	4	1
TCGA-AX-A2H8	Tumor	64	Stage I	Endometrioid	Grade 3	EndoGr3	LIVING	1861	NoDisease	No	1861	44.1406	NOT HISPANIC OR LATINO	WHITE	Notassigned	MSI-L	4	NA
TCGA-AX-A2HC	Tumor	53	Stage III	Endometrioid	Grade 3	EndoGr3	LIVING	1016	WithDisease	Yes	Unknown	47.2681	NOT HISPANIC OR LATINO	BLACK OR AFRICAN AMERICAN	Notassigned	MSI-H	2	1
TCGA-AX-A2HD	Tumor	69	Stage III	Endometrioid	Grade 3	EndoGr3	LIVING	1232	NoDisease	No	1232	22.9719	NOT HISPANIC OR LATINO	WHITE	Notassigned	MSI-H	2	1
TCGA-AX-A2HG	Tumor	56	Stage I	Endometrioid	Grade 3	EndoGr3	LIVING	660	NoDisease	No	660	46.655	HISPANIC OR LATINO	WHITE	Notassigned	MSI-H	2	1
TCGA-AX-A2HH	Tumor	60	Stage I	Endometrioid	Grade 3	EndoGr3	LIVING	539	NoDisease	No	539	27.0552	NOT HISPANIC OR LATINO	WHITE	Notassigned	MSS	3	NA
TCGA-AX-A2HJ	Tumor	35	Stage I	Endometrioid	Grade 3	EndoGr3	LIVING	831	NoDisease	No	831	24.2382	NOT HISPANIC OR LATINO	ASIAN	Notassigned	MSI-H	2	2
TCGA-AX-A2HK	Tumor	77	Stage III	Endometrioid	Grade 3	EndoGr3	DECEASED	90	Unknown	Unknown	Unknown	30.7809	Unknown	WHITE	Notassigned	MSS	4	1
TCGA-B5-A0JS	Tumor	54	Stage I	Endometrioid	Grade 1	EndoGr1	LIVING	1422	NoDisease	No	1422	38.0623	Unknown	WHITE	CN low	MSS	2	2
TCGA-B5-A0JT	Tumor	63	Stage I	Endometrioid	Grade 1	EndoGr1	LIVING	1312	NoDisease	No	1312	42.1627	Unknown	WHITE	CN low	MSS	2	2
TCGA-B5-A0JU	Tumor	57	Stage I	Endometrioid	Grade 2	EndoGr2	LIVING	1483	NoDisease	No	1483	54.879	Unknown	BLACK OR AFRICAN AMERICAN	Notassigned	MSI-H	1	NA
TCGA-B5-A0JV	Tumor	63	Stage I	Endometrioid	Grade 2	EndoGr2	LIVING	1237	NoDisease	Yes	698	34.1124	Unknown	BLACK OR AFRICAN AMERICAN	MSI	MSI-H	2	2
TCGA-B5-A0JX	Tumor	62	Stage I	Endometrioid	Grade 3	EndoGr3	LIVING	1360	NoDisease	No	1360	40.0368	Unknown	WHITE	Notassigned	MSS	2	2
TCGA-B5-A0JY	Tumor	50	Stage III	Endometrioid	Grade 3	EndoGr3	LIVING	1003	NoDisease	No	1003	23.7387	Unknown	WHITE	POLE	MSS	1	1
TCGA-B5-A0JZ	Tumor	60	Stage III	Endometrioid	Grade 3	EndoGr3	LIVING	871	NoDisease	Yes	356	33.1504	Unknown	WHITE	MSI	MSI-H	1	2
TCGA-B5-A0K0	Tumor	48	Stage I	Endometrioid	Grade 1	EndoGr1	LIVING	862	NoDisease	No	862	49.6032	Unknown	WHITE	CN low	MSS	3	2
TCGA-B5-A0K1	Tumor	69	Stage I	Endometrioid	Grade 1	EndoGr1	LIVING	928	NoDisease	No	928	38.6445	Unknown	WHITE	CN low	MSS	1	2
TCGA-B5-A0K2	Tumor	54	Stage I	Endometrioid	Grade 1	EndoGr1	LIVING	788	NoDisease	No	788	33.2265	Unknown	WHITE	MSI	MSI-H	2	3
TCGA-B5-A0K3	Tumor	62	Stage I	Endometrioid	Grade 3	EndoGr3	DECEASED	829	WithDisease	Yes	242	32.7186	Unknown	BLACK OR AFRICAN AMERICAN	CN high	MSS	4	1
TCGA-B5-A0K4	Tumor	51	Stage I	Endometrioid	Grade 2	EndoGr2	LIVING	544	NoDisease	No	544	28.578	Unknown	Unknown	CN low	MSS	2	3
TCGA-B5-A0K6	Tumor	58	Stage I	Endometrioid	Grade 1	EndoGr1	LIVING	426	NoDisease	No	426	47.3305	Unknown	WHITE	MSI	MSI-H	2	3
TCGA-B5-A0K7	Tumor	64	Stage I	Endometrioid	Grade 1	EndoGr1	LIVING	519	NoDisease	Yes	321	21.6128	Unknown	WHITE	CN low	MSS	3	3
TCGA-B5-A0KB	Tumor	62	Stage I	Endometrioid	Grade 3	EndoGr3	LIVING	124	NoDisease	No	124	29.3199	Unknown	BLACK OR AFRICAN AMERICAN	Notassigned	MSS	4	1
TCGA-B5-A11E	Tumor	53	Stage I	Endometrioid	Grade 3	EndoGr3	LIVING	265	NoDisease	No	265	19.1001	Unknown	WHITE	POLE	MSS	2	1
TCGA-B5-A11I	Tumor	65	Stage IV	Endometrioid	Grade 3	EndoGr3	LIVING	2303	Unknown	Yes	699	49.0487	Unknown	BLACK OR AFRICAN AMERICAN	CN high	MSS	4	1
TCGA-B5-A11J	Tumor	64	Stage I	Endometrioid	Grade 2	EndoGr2	LIVING	1656	NoDisease	No	1656	Unknown	Unknown	WHITE	MSI	MSI-H	1	2
TCGA-B5-A11L	Tumor	71	Stage I	Endometrioid	Grade 2	EndoGr2	LIVING	1396	NoDisease	No	1396	34.6268	Unknown	WHITE	Notassigned	MSS	2	3
TCGA-B5-A11M	Tumor	43	Stage I	Endometrioid	Grade 1	EndoGr1	LIVING	1361	NoDisease	No	1361	59.3789	Unknown	WHITE	Notassigned	MSS	NA	2
TCGA-B5-A11N	Tumor	69	Stage I	Endometrioid	Grade 1	EndoGr1	LIVING	1337	NoDisease	No	1337	29.7265	Unknown	WHITE	POLE	MSS	2	3
TCGA-B5-A11O	Tumor	62	Stage I	Endometrioid	Grade 1	EndoGr1	LIVING	1245	NoDisease	No	1245	36.388	Unknown	WHITE	CN low	MSS	1	3
TCGA-B5-A11P	Tumor	87	Stage I	Endometrioid	Grade 3	EndoGr3	LIVING	1120	NoDisease	No	1120	Unknown	Unknown	WHITE	Notassigned	MSS	4	2
TCGA-B5-A11Q	Tumor	64	Stage III	Endometrioid	Grade 1	EndoGr1	LIVING	975	NoDisease	No	975	33.9493	Unknown	WHITE	CN low	MSS	3	2
TCGA-B5-A11R	Tumor	51	Stage II	Endometrioid	Grade 3	EndoGr3	LIVING	1019	NoDisease	No	1019	31.5334	Unknown	BLACK OR AFRICAN AMERICAN	Notassigned	MSS	3	NA
TCGA-B5-A11S	Tumor	63	Stage I	Endometrioid	Grade 2	EndoGr2	LIVING	831	NoDisease	Yes	40	47.8721	Unknown	WHITE	CN low	MSS	3	2
TCGA-B5-A11U	Tumor	74	Stage IV	Endometrioid	Grade 3	EndoGr3	LIVING	509	NoDisease	No	509	26.4024	Unknown	BLACK OR AFRICAN AMERICAN	MSI	MSI-H	1	1
TCGA-B5-A11V	Tumor	64	Stage I	Endometrioid	Grade 1	EndoGr1	LIVING	594	NoDisease	No	594	28.8044	Unknown	BLACK OR AFRICAN AMERICAN	CN low	MSS	2	2
TCGA-B5-A11W	Tumor	61	Stage I	Endometrioid	Grade 2	EndoGr2	LIVING	592	NoDisease	No	592	38.3906	Unknown	WHITE	CN low	MSS	2	2
TCGA-B5-A11X	Tumor	66	Stage III	Endometrioid	Grade 3	EndoGr3	LIVING	595	NoDisease	Yes	396	27.7344	Unknown	BLACK OR AFRICAN AMERICAN	Notassigned	MSI-L	NA	1
TCGA-B5-A11Y	Tumor	59	Stage I	Endometrioid	Grade 1	EndoGr1	LIVING	559	NoDisease	No	559	24.0055	Unknown	WHITE	CN low	MSI-L	1	3
TCGA-B5-A11Z	Tumor	61	Stage I	Endometrioid	Grade 1	EndoGr1	LIVING	528	NoDisease	No	528	28.3937	Unknown	WHITE	CN low	MSS	3	2
TCGA-B5-A121	Tumor	57	Stage III	Endometrioid	Grade 1	EndoGr1	LIVING	504	NoDisease	No	504	29.3848	Unknown	WHITE	CN low	MSS	1	2
TCGA-B5-A1MV	Tumor	84	Stage I	Endometrioid	Grade 2	EndoGr2	LIVING	438	NoDisease	No	438	31.5776	Unknown	WHITE	Notassigned	MSI-L	2	NA
TCGA-B5-A1MW	Tumor	55	Stage I	Endometrioid	Grade 3	EndoGr3	LIVING	447	NoDisease	Yes	311	23.3355	Unknown	WHITE	Notassigned	MSI-H	2	NA
TCGA-B5-A1MX	Tumor	47	Stage I	Endometrioid	Grade 3	EndoGr3	LIVING	355	NoDisease	No	355	25.1039	Unknown	WHITE	Notassigned	MSI-H	1	2
TCGA-B5-A1MZ	Tumor	54	Unknown	Endometrioid	Grade 1	EndoGr1	LIVING	465	NoDisease	No	465	41.3703	Unknown	WHITE	Notassigned	MSI-L	3	NA
TCGA-BG-A0LW	Tumor	47	Stage I	Endometrioid	Grade 2	EndoGr2	LIVING	565	NoDisease	No	565	57.2031	NOT HISPANIC OR LATINO	WHITE	CN low	MSS	1	2
TCGA-BG-A0LX	Tumor	57	Stage I	Endometrioid	Grade 2	EndoGr2	LIVING	613	NoDisease	No	613	33.218	NOT HISPANIC OR LATINO	WHITE	MSI	MSI-H	2	2
TCGA-BG-A0M0	Tumor	66	Stage I	Endometrioid	Grade 1	EndoGr1	LIVING	587	NoDisease	No	587	42.9752	NOT HISPANIC OR LATINO	WHITE	MSI	MSI-H	2	3
TCGA-BG-A0M2	Tumor	62	Stage I	Endometrioid	Grade 2	EndoGr2	LIVING	636	NoDisease	No	636	26.9274	NOT HISPANIC OR LATINO	WHITE	CN low	MSS	2	2
TCGA-BG-A0M3	Tumor	74	Stage I	Endometrioid	Grade 2	EndoGr2	LIVING	1071	NoDisease	No	1071	29.2969	NOT HISPANIC OR LATINO	WHITE	CN low	MSS	3	2
TCGA-BG-A0M4	Tumor	60	Stage I	Endometrioid	Grade 3	EndoGr3	LIVING	1064	NoDisease	No	1064	30.6148	NOT HISPANIC OR LATINO	WHITE	MSI	MSI-H	2	3
TCGA-BG-A0M7	Tumor	60	Stage III	Endometrioid	Grade 2	EndoGr2	LIVING	1167	NoDisease	No	1167	39.8437	NOT HISPANIC OR LATINO	WHITE	CN low	MSS	1	3
TCGA-BG-A0M8	Tumor	50	Stage I	Endometrioid	Grade 3	EndoGr3	LIVING	1110	NoDisease	No	1110	81.6406	NOT HISPANIC OR LATINO	WHITE	CN high	MSS	4	3
TCGA-BG-A0M9	Tumor	73	Stage I	Endometrioid	Grade 2	EndoGr2	LIVING	860	NoDisease	No	860	36.3281	NOT HISPANIC OR LATINO	WHITE	CN low	MSS	2	3
TCGA-BG-A0MA	Tumor	60	Stage I	Endometrioid	Grade 3	EndoGr3	DECEASED	326	WithDisease	Yes	85	38.4083	NOT HISPANIC OR LATINO	WHITE	Notassigned	MSS	2	2
TCGA-BG-A0MC	Tumor	74	Stage I	Endometrioid	Grade 1	EndoGr1	LIVING	1263	NoDisease	No	1263	56.1915	NOT HISPANIC OR LATINO	WHITE	CN low	MSS	2	3
TCGA-BG-A0MG	Tumor	73	Stage I	Endometrioid	Grade 1	EndoGr1	LIVING	1477	NoDisease	No	1477	23.8281	NOT HISPANIC OR LATINO	WHITE	CN low	MSS	2	1
TCGA-BG-A0MH	Tumor	61	Stage I	Endometrioid	Grade 2	EndoGr2	LIVING	1341	Unknown	Unknown	Unknown	57.3453	Unknown	WHITE	Notassigned	MSS	NA	3
TCGA-BG-A0MI	Tumor	83	Stage I	Endometrioid	Grade 2	EndoGr2	DECEASED	714	NoDisease	No	714	37.0983	NOT HISPANIC OR LATINO	WHITE	CN low	MSS	1	3
TCGA-BG-A0MO	Tumor	63	Stage I	Endometrioid	Grade 1	EndoGr1	LIVING	1308	Unknown	Unknown	Unknown	32.4219	NOT HISPANIC OR LATINO	WHITE	CN low	MSS	2	2
TCGA-BG-A0MQ	Tumor	71	Stage I	Endometrioid	Grade 1	EndoGr1	LIVING	1196	NoDisease	No	1196	37.0983	NOT HISPANIC OR LATINO	WHITE	MSI	MSI-H	2	2
TCGA-BG-A0MS	Tumor	53	Stage III	Endometrioid	Grade 3	EndoGr3	LIVING	937	NoDisease	No	937	25.3906	NOT HISPANIC OR LATINO	WHITE	CN low	MSS	3	2
TCGA-BG-A0MT	Tumor	64	Stage I	Endometrioid	Grade 2	EndoGr2	LIVING	644	NoDisease	Yes	565	25.8645	NOT HISPANIC OR LATINO	WHITE	CN low	MSS	3	2
TCGA-BG-A0MU	Tumor	78	Stage III	Endometrioid	Grade 1	EndoGr1	LIVING	231	NoDisease	No	231	29.4321	NOT HISPANIC OR LATINO	WHITE	CN low	MSS	2	2
TCGA-BG-A0RY	Tumor	68	Stage I	Endometrioid	Grade 2	EndoGr2	LIVING	469	NoDisease	No	469	40.8304	NOT HISPANIC OR LATINO	WHITE	CN low	MSS	3	3
TCGA-BG-A0VT	Tumor	56	Stage III	Endometrioid	Grade 2	EndoGr2	LIVING	224	NoDisease	No	224	49.827	NOT HISPANIC OR LATINO	WHITE	CN low	MSS	2	2
TCGA-BG-A0VV	Tumor	53	Stage I	Endometrioid	Grade 1	EndoGr1	LIVING	260	NoDisease	No	260	56.0128	NOT HISPANIC OR LATINO	WHITE	CN low	MSS	2	2
TCGA-BG-A0VW	Tumor	77	Stage I	Endometrioid	Grade 1	EndoGr1	LIVING	131	NoDisease	No	131	37.7297	NOT HISPANIC OR LATINO	WHITE	MSI	MSI-H	2	3
TCGA-BG-A0VX	Tumor	58	Stage I	Endometrioid	Grade 1	EndoGr1	LIVING	490	NoDisease	No	490	67.9536	NOT HISPANIC OR LATINO	WHITE	CN low	MSS	1	3
TCGA-BG-A0VZ	Tumor	58	Stage I	Endometrioid	Grade 2	EndoGr2	LIVING	868	Unknown	Unknown	Unknown	40.0367	NOT HISPANIC OR LATINO	WHITE	MSI	MSI-H	2	2
TCGA-BG-A0W1	Tumor	89	Stage I	Endometrioid	Grade 2	EndoGr2	LIVING	907	NoDisease	No	907	33.1361	NOT HISPANIC OR LATINO	WHITE	CN low	MSS	3	2
TCGA-BG-A0W2	Tumor	57	Stage I	Endometrioid	Grade 1	EndoGr1	LIVING	1151	NoDisease	No	1151	44.4444	Unknown	WHITE	CN low	MSS	2	2
TCGA-BG-A0YU	Tumor	37	Stage I	Endometrioid	Grade 1	EndoGr1	LIVING	451	NoDisease	No	451	43.4095	NOT HISPANIC OR LATINO	WHITE	CN low	MSS	2	2
TCGA-BG-A186	Tumor	61	Stage III	Endometrioid	Grade 2	EndoGr2	LIVING	419	NoDisease	No	419	28.578	NOT HISPANIC OR LATINO	BLACK OR AFRICAN AMERICAN	CN low	MSS	2	2
TCGA-BG-A187	Tumor	65	Stage I	Endometrioid	Grade 2	EndoGr2	LIVING	448	NoDisease	No	448	23.8281	NOT HISPANIC OR LATINO	WHITE	CN low	MSI-L	2	3
TCGA-BG-A18A	Tumor	74	Stage I	Endometrioid	Grade 1	EndoGr1	LIVING	426	NoDisease	No	426	32.0073	NOT HISPANIC OR LATINO	WHITE	CN low	MSS	2	3
TCGA-BG-A18B	Tumor	53	Stage I	Endometrioid	Grade 2	EndoGr2	LIVING	470	NoDisease	No	470	43.6599	NOT HISPANIC OR LATINO	WHITE	MSI	MSI-H	1	2
TCGA-BG-A18C	Tumor	72	Stage I	Endometrioid	Grade 2	EndoGr2	LIVING	470	NoDisease	No	470	36.1323	NOT HISPANIC OR LATINO	WHITE	CN high	MSS	4	1
TCGA-BG-A221	Tumor	84	Stage I	Endometrioid	Grade 3	EndoGr3	LIVING	55	NoDisease	No	55	25.1532	NOT HISPANIC OR LATINO	WHITE	Notassigned	MSI-H	2	1
TCGA-BG-A222	Tumor	49	Stage I	Endometrioid	Grade 3	EndoGr3	LIVING	291	NoDisease	No	291	47.3305	NOT HISPANIC OR LATINO	WHITE	Notassigned	MSI-H	2	1
TCGA-BK-A0C9	Tumor	57	Stage I	Endometrioid	Grade 1	EndoGr1	LIVING	386	WithDisease	Yes	Unknown	44.9972	NOT HISPANIC OR LATINO	WHITE	MSI	MSI-H	2	3
TCGA-BK-A0CA	Tumor	61	Stage III	Mixed	Grade 3	MixedGr3	LIVING	371	NoDisease	No	371	Unknown	NOT HISPANIC OR LATINO	WHITE	CN low	MSS	1	2
TCGA-BK-A0CB	Tumor	60	Unknown	Endometrioid	Grade 2	EndoGr2	LIVING	188	NoDisease	No	188	46.8038	NOT HISPANIC OR LATINO	WHITE	CN low	MSS	2	3
TCGA-BK-A139	Tumor	74	Stage I	Endometrioid	Grade 3	EndoGr3	LIVING	309	NoDisease	No	309	24.8777	NOT HISPANIC OR LATINO	WHITE	CN high	MSS	4	1
TCGA-BK-A13C	Tumor	47	Stage I	Endometrioid	Grade 2	EndoGr2	LIVING	412	NoDisease	No	412	33.7495	NOT HISPANIC OR LATINO	BLACK OR AFRICAN AMERICAN	CN low	MSS	3	2
TCGA-BS-A0T9	Tumor	39	Stage IV	Endometrioid	Grade 3	EndoGr3	DECEASED	1428	WithDisease	Yes	633	40.0367	NOT HISPANIC OR LATINO	NATIVE HAWAIIAN OR OTHER PACIFIC ISLANDER	CN low	MSS	2	3
TCGA-BS-A0TA	Tumor	58	Stage IV	Endometrioid	Grade 3	EndoGr3	LIVING	714	WithDisease	Yes	394	38.9543	HISPANIC OR LATINO	NATIVE HAWAIIAN OR OTHER PACIFIC ISLANDER	MSI	MSI-H	2	3
TCGA-BS-A0TC	Tumor	69	Stage I	Endometrioid	Grade 1	EndoGr1	LIVING	2260	NoDisease	No	2260	31.4684	NOT HISPANIC OR LATINO	ASIAN	POLE	MSS	1	3
TCGA-BS-A0TD	Tumor	65	Stage I	Endometrioid	Grade 1	EndoGr1	LIVING	2002	NoDisease	No	2002	35.3798	NOT HISPANIC OR LATINO	ASIAN	CN low	MSS	1	3
TCGA-BS-A0TE	Tumor	35	Unknown	Endometrioid	Grade 3	EndoGr3	DECEASED	146	WithDisease	Yes	58	32.2421	NOT HISPANIC OR LATINO	ASIAN	MSI	MSI-H	4	1
TCGA-BS-A0TG	Tumor	60	Stage I	Endometrioid	Grade 2	EndoGr2	LIVING	1880	WithDisease	Yes	Unknown	24.0882	NOT HISPANIC OR LATINO	WHITE	CN low	MSS	2	3
TCGA-BS-A0TI	Tumor	64	Stage I	Endometrioid	Grade 3	EndoGr3	LIVING	1443	NoDisease	No	1443	22.2063	NOT HISPANIC OR LATINO	WHITE	CN high	MSS	4	3
TCGA-BS-A0TJ	Tumor	59	Stage I	Endometrioid	Grade 3	EndoGr3	LIVING	1514	NoDisease	No	1514	38.0886	NOT HISPANIC OR LATINO	ASIAN	MSI	MSI-H	1	1
TCGA-BS-A0U5	Tumor	76	Stage I	Endometrioid	Grade 1	EndoGr1	LIVING	2204	NoDisease	No	2204	21.6713	NOT HISPANIC OR LATINO	WHITE	CN low	MSS	2	2
TCGA-BS-A0U7	Tumor	63	Stage I	Endometrioid	Grade 2	EndoGr2	DECEASED	934	NoDisease	No	934	24.2424	NOT HISPANIC OR LATINO	WHITE	MSI	MSI-H	3	2
TCGA-BS-A0U9	Tumor	59	Stage I	Endometrioid	Grade 3	EndoGr3	LIVING	1749	NoDisease	No	1749	34.2561	NOT HISPANIC OR LATINO	NATIVE HAWAIIAN OR OTHER PACIFIC ISLANDER	CN high	MSS	4	1
TCGA-BS-A0UF	Tumor	65	Stage I	Endometrioid	Grade 3	EndoGr3	LIVING	1843	NoDisease	No	1843	26.3779	NOT HISPANIC OR LATINO	ASIAN	POLE	MSS	1	1
TCGA-BS-A0UM	Tumor	64	Stage I	Endometrioid	Grade 1	EndoGr1	LIVING	2191	WithDisease	Yes	1454	35.1562	NOT HISPANIC OR LATINO	WHITE	Notassigned	MSI-H	NA	2
TCGA-BS-A0UT	Tumor	62	Stage II	Endometrioid	Grade 2	EndoGr2	LIVING	595	NoDisease	No	595	28.1337	NOT HISPANIC OR LATINO	ASIAN	CN low	MSS	3	3
TCGA-BS-A0UV	Tumor	55	Stage III	Endometrioid	Grade 3	EndoGr3	LIVING	149	NoDisease	No	149	39.6825	NOT HISPANIC OR LATINO	NATIVE HAWAIIAN OR OTHER PACIFIC ISLANDER	POLE	MSS	2	1
TCGA-BS-A0V6	Tumor	55	Stage I	Endometrioid	Grade 1	EndoGr1	LIVING	1650	NoDisease	No	1650	33.6728	NOT HISPANIC OR LATINO	ASIAN	CN low	MSS	2	2
TCGA-BS-A0V7	Tumor	48	Stage I	Endometrioid	Grade 1	EndoGr1	LIVING	1429	NoDisease	No	1429	35.2941	NOT HISPANIC OR LATINO	NATIVE HAWAIIAN OR OTHER PACIFIC ISLANDER	Notassigned	MSS	2	NA
TCGA-BS-A0V8	Tumor	68	Stage II	Endometrioid	Grade 2	EndoGr2	LIVING	1507	NoDisease	No	1507	34.4842	NOT HISPANIC OR LATINO	NATIVE HAWAIIAN OR OTHER PACIFIC ISLANDER	CN high	MSS	4	3
TCGA-BS-A0VI	Tumor	58	Stage II	Endometrioid	Grade 3	EndoGr3	LIVING	1661	NoDisease	No	1661	34.2504	NOT HISPANIC OR LATINO	WHITE	Notassigned	MSI-H	2	3
TCGA-BS-A0WQ	Tumor	55	Stage I	Endometrioid	Grade 2	EndoGr2	LIVING	1207	NoDisease	No	1207	36.3281	NOT HISPANIC OR LATINO	ASIAN	CN low	MSS	2	3
TCGA-D1-A0ZN	Tumor	60	Stage I	Endometrioid	Grade 1	EndoGr1	LIVING	512	NoDisease	Yes	448	29.0533	NOT HISPANIC OR LATINO	WHITE	CN low	MSS	2	2
TCGA-D1-A0ZO	Tumor	75	Stage I	Endometrioid	Grade 1	EndoGr1	LIVING	602	NoDisease	No	602	40.404	NOT HISPANIC OR LATINO	WHITE	MSI	MSI-H	2	2
TCGA-D1-A0ZQ	Tumor	90	Stage I	Endometrioid	Grade 2	EndoGr2	LIVING	260	NoDisease	No	260	28.7201	NOT HISPANIC OR LATINO	WHITE	CN low	MSS	3	2
TCGA-D1-A0ZS	Tumor	54	Stage I	Endometrioid	Grade 3	EndoGr3	LIVING	147	NoDisease	No	147	23.0518	NOT HISPANIC OR LATINO	WHITE	MSI	MSI-H	1	1
TCGA-D1-A0ZU	Tumor	34	Stage I	Endometrioid	Grade 2	EndoGr2	LIVING	872	NoDisease	No	872	32.526	NOT HISPANIC OR LATINO	WHITE	CN low	MSS	2	2
TCGA-D1-A0ZV	Tumor	58	Stage I	Endometrioid	Grade 2	EndoGr2	LIVING	728	NoDisease	No	728	26.6436	NOT HISPANIC OR LATINO	WHITE	CN low	MSS	1	3
TCGA-D1-A0ZZ	Tumor	80	Stage I	Mixed	Grade 3	MixedGr3	LIVING	685	NoDisease	No	685	21.5045	NOT HISPANIC OR LATINO	WHITE	CN high	MSS	4	1
TCGA-D1-A102	Tumor	49	Stage I	Endometrioid	Grade 2	EndoGr2	LIVING	135	NoDisease	No	135	38.5052	NOT HISPANIC OR LATINO	WHITE	CN low	MSS	2	2
TCGA-D1-A103	Tumor	87	Stage I	Endometrioid	Grade 1	EndoGr1	LIVING	669	NoDisease	No	669	26.6667	NOT HISPANIC OR LATINO	WHITE	POLE	MSI-H	1	2
TCGA-D1-A15W	Tumor	58	Stage III	Endometrioid	Grade 1	EndoGr1	LIVING	915	NoDisease	No	915	46.281	NOT HISPANIC OR LATINO	WHITE	CN low	MSS	1	2
TCGA-D1-A15Z	Tumor	72	Stage I	Endometrioid	Grade 2	EndoGr2	DECEASED	58	NoDisease	No	58	48.8281	NOT HISPANIC OR LATINO	WHITE	CN low	MSI-L	2	2
TCGA-D1-A160	Tumor	70	Stage I	Endometrioid	Grade 2	EndoGr2	LIVING	112	NoDisease	No	112	41.2385	NOT HISPANIC OR LATINO	WHITE	MSI	MSI-H	3	2
TCGA-D1-A161	Tumor	78	Stage I	Endometrioid	Grade 1	EndoGr1	LIVING	892	NoDisease	No	892	28.0843	NOT HISPANIC OR LATINO	WHITE	CN low	MSS	2	2
TCGA-D1-A162	Tumor	69	Stage I	Endometrioid	Grade 1	EndoGr1	LIVING	1145	NoDisease	No	1145	34.6021	NOT HISPANIC OR LATINO	WHITE	Notassigned	MSS	NA	2
TCGA-D1-A163	Tumor	50	Stage III	Endometrioid	Grade 2	EndoGr2	LIVING	991	NoDisease	Yes	223	38.1639	NOT HISPANIC OR LATINO	WHITE	MSI	MSI-H	1	2
TCGA-D1-A167	Tumor	70	Stage I	Endometrioid	Grade 2	EndoGr2	LIVING	478	NoDisease	No	478	31.1634	NOT HISPANIC OR LATINO	WHITE	MSI	MSI-H	1	1
TCGA-D1-A168	Tumor	67	Stage I	Endometrioid	Grade 3	EndoGr3	LIVING	1098	NoDisease	No	1098	28.959	NOT HISPANIC OR LATINO	WHITE	CN low	MSS	2	3
TCGA-D1-A169	Tumor	63	Stage IV	Endometrioid	Grade 2	EndoGr2	LIVING	1135	WithDisease	Yes	519	35.2941	NOT HISPANIC OR LATINO	WHITE	CN high	MSS	4	3
TCGA-D1-A16B	Tumor	64	Stage I	Endometrioid	Grade 2	EndoGr2	LIVING	1106	NoDisease	No	1106	34.0176	NOT HISPANIC OR LATINO	WHITE	CN low	MSS	1	2
TCGA-D1-A16D	Tumor	49	Stage I	Endometrioid	Grade 2	EndoGr2	LIVING	1141	NoDisease	No	1141	56.1422	NOT HISPANIC OR LATINO	WHITE	CN low	MSS	1	3
TCGA-D1-A16E	Tumor	73	Stage I	Endometrioid	Grade 1	EndoGr1	LIVING	1119	NoDisease	No	1119	25.2994	NOT HISPANIC OR LATINO	WHITE	CN low	MSS	1	3
TCGA-D1-A16F	Tumor	60	Stage I	Endometrioid	Grade 2	EndoGr2	LIVING	80	NoDisease	No	80	36.5126	NOT HISPANIC OR LATINO	WHITE	Notassigned	MSI-H	NA	3
TCGA-D1-A16J	Tumor	61	Stage II	Endometrioid	Grade 2	EndoGr2	LIVING	909	NoDisease	No	909	42.9383	NOT HISPANIC OR LATINO	WHITE	CN low	MSS	2	3
TCGA-D1-A16N	Tumor	51	Stage III	Endometrioid	Grade 3	EndoGr3	LIVING	945	NoDisease	No	945	37.0447	NOT HISPANIC OR LATINO	WHITE	MSI	MSI-H	4	1
TCGA-D1-A16O	Tumor	44	Stage I	Endometrioid	Grade 1	EndoGr1	LIVING	1022	NoDisease	No	1022	35.713	NOT HISPANIC OR LATINO	WHITE	CN low	MSS	2	2
TCGA-D1-A16Q	Tumor	54	Stage II	Endometrioid	Grade 2	EndoGr2	LIVING	324	NoDisease	No	324	39.5484	NOT HISPANIC OR LATINO	WHITE	CN low	MSS	1	3
TCGA-D1-A16V	Tumor	78	Stage III	Endometrioid	Grade 3	EndoGr3	DECEASED	120	Unknown	Unknown	Unknown	35.083	NOT HISPANIC OR LATINO	WHITE	Notassigned	MSS	4	2
TCGA-D1-A16X	Tumor	54	Stage I	Endometrioid	Grade 2	EndoGr2	LIVING	111	NoDisease	No	111	39.4531	NOT HISPANIC OR LATINO	WHITE	POLE	MSS	1	3
TCGA-D1-A16Y	Tumor	56	Stage I	Endometrioid	Grade 1	EndoGr1	LIVING	532	NoDisease	No	532	35.7495	NOT HISPANIC OR LATINO	WHITE	POLE	MSI-L	1	3
TCGA-D1-A174	Tumor	51	Stage I	Endometrioid	Grade 3	EndoGr3	LIVING	594	NoDisease	No	594	26.3702	NOT HISPANIC OR LATINO	WHITE	MSI	MSI-H	1	3
TCGA-D1-A175	Tumor	48	Stage I	Endometrioid	Grade 3	EndoGr3	LIVING	202	NoDisease	No	202	24.6904	NOT HISPANIC OR LATINO	WHITE	Notassigned	MSI-H	1	2
TCGA-D1-A176	Tumor	67	Stage I	Endometrioid	Grade 2	EndoGr2	LIVING	917	NoDisease	No	917	33.705	NOT HISPANIC OR LATINO	WHITE	MSI	MSI-H	3	2
TCGA-D1-A177	Tumor	70	Stage I	Endometrioid	Grade 2	EndoGr2	LIVING	548	NoDisease	Yes	347	22.9398	NOT HISPANIC OR LATINO	WHITE	MSI	MSI-H	2	2
TCGA-D1-A17B	Tumor	69	Stage I	Endometrioid	Grade 2	EndoGr2	LIVING	212	NoDisease	No	212	41.9143	NOT HISPANIC OR LATINO	WHITE	MSI	MSI-H	2	3
TCGA-D1-A17D	Tumor	58	Stage I	Endometrioid	Grade 3	EndoGr3	LIVING	926	NoDisease	No	926	28.3039	NOT HISPANIC OR LATINO	WHITE	MSI	MSI-H	1	3
TCGA-D1-A17H	Tumor	61	Stage I	Endometrioid	Grade 1	EndoGr1	LIVING	852	NoDisease	No	852	34.4222	NOT HISPANIC OR LATINO	WHITE	MSI	MSI-H	2	3
TCGA-D1-A17K	Tumor	74	Stage I	Endometrioid	Grade 2	EndoGr2	LIVING	854	NoDisease	Yes	815	37.4214	NOT HISPANIC OR LATINO	WHITE	CN high	MSS	4	1
TCGA-D1-A17L	Tumor	81	Stage I	Endometrioid	Grade 1	EndoGr1	LIVING	802	NoDisease	No	802	41.5765	NOT HISPANIC OR LATINO	WHITE	CN low	MSS	3	3
TCGA-D1-A17M	Tumor	56	Stage II	Endometrioid	Grade 1	EndoGr1	LIVING	311	NoDisease	No	311	53.4457	NOT HISPANIC OR LATINO	WHITE	MSI	MSI-H	2	2
TCGA-D1-A17Q	Tumor	54	Stage I	Endometrioid	Grade 2	EndoGr2	LIVING	54	NoDisease	No	54	23.8087	NOT HISPANIC OR LATINO	WHITE	POLE	MSI-L	1	3
TCGA-D1-A17R	Tumor	58	Stage I	Endometrioid	Grade 2	EndoGr2	DECEASED	339	NoDisease	No	339	46.281	NOT HISPANIC OR LATINO	WHITE	MSI	MSI-H	2	3
TCGA-D1-A17S	Tumor	59	Stage I	Endometrioid	Grade 1	EndoGr1	LIVING	739	NoDisease	No	739	42.5781	NOT HISPANIC OR LATINO	WHITE	CN low	MSS	1	3
TCGA-D1-A17T	Tumor	67	Stage I	Endometrioid	Grade 2	EndoGr2	LIVING	70	NoDisease	No	70	32.831	NOT HISPANIC OR LATINO	WHITE	CN low	MSS	2	3
TCGA-D1-A17U	Tumor	53	Stage III	Endometrioid	Grade 2	EndoGr2	LIVING	697	NoDisease	No	697	30.8248	NOT HISPANIC OR LATINO	WHITE	MSI	MSI-H	2	2
TCGA-D1-A1NY	Tumor	67	Stage I	Endometrioid	Grade 3	EndoGr3	LIVING	513	NoDisease	No	513	34.3679	NOT HISPANIC OR LATINO	WHITE	Notassigned	MSI-H	2	1
TCGA-D1-A1NZ	Tumor	60	Stage I	Endometrioid	Grade 1	EndoGr1	LIVING	548	NoDisease	No	548	35.5999	NOT HISPANIC OR LATINO	WHITE	Notassigned	MSI-H	3	NA
TCGA-D1-A1O0	Tumor	77	Stage I	Endometrioid	Grade 3	EndoGr3	LIVING	63	NoDisease	No	63	47.4664	NOT HISPANIC OR LATINO	WHITE	Notassigned	MSS	4	1
TCGA-D1-A1O5	Tumor	61	Stage I	Endometrioid	Grade 1	EndoGr1	LIVING	458	NoDisease	No	458	30.863	NOT HISPANIC OR LATINO	WHITE	Notassigned	MSS	1	NA
TCGA-D1-A1O8	Tumor	70	Stage III	Endometrioid	Grade 3	EndoGr3	LIVING	172	NoDisease	No	172	31.2213	NOT HISPANIC OR LATINO	WHITE	Notassigned	MSS	1	1
TCGA-D1-A2G0	Tumor	70	Stage I	Mixed	Grade 3	MixedGr3	LIVING	107	NoDisease	No	107	24.9649	NOT HISPANIC OR LATINO	WHITE	Notassigned	MSI-H	2	NA
TCGA-D1-A2G5	Tumor	50	Stage I	Endometrioid	Grade 3	EndoGr3	LIVING	1260	WithDisease	Yes	Unknown	47.7797	NOT HISPANIC OR LATINO	WHITE	Notassigned	MSI-H	3	NA
TCGA-D1-A2G6	Tumor	53	Stage III	Endometrioid	Grade 3	EndoGr3	DECEASED	258	WithDisease	Yes	Unknown	28.3447	NOT HISPANIC OR LATINO	WHITE	Notassigned	MSI-H	3	3
TCGA-DI-A0WH	Tumor	64	Stage I	Endometrioid	Grade 3	EndoGr3	LIVING	495	Unknown	Unknown	Unknown	35.7513	NOT HISPANIC OR LATINO	WHITE	MSI	MSI-H	3	3
TCGA-DI-A1BU	Tumor	55	Stage II	Mixed	Grade 3	MixedGr3	LIVING	1195	Unknown	Unknown	Unknown	31.8047	NOT HISPANIC OR LATINO	WHITE	Notassigned	MSI-H	1	NA
TCGA-DI-A1BY	Tumor	63	Stage II	Endometrioid	Grade 2	EndoGr2	LIVING	1114	Unknown	Unknown	Unknown	52.0291	NOT HISPANIC OR LATINO	WHITE	Notassigned	MSS	1	3
TCGA-DI-A1C3	Tumor	38	Stage I	Endometrioid	Grade 2	EndoGr2	LIVING	739	Unknown	Unknown	Unknown	49.2459	NOT HISPANIC OR LATINO	WHITE	Notassigned	MSS	1	NA
TCGA-DI-A1NO	Tumor	68	Stage III	Endometrioid	Grade 3	EndoGr3	DECEASED	285	WithDisease	Yes	Unknown	44.2735	NOT HISPANIC OR LATINO	BLACK OR AFRICAN AMERICAN	Notassigned	MSS	4	1
TCGA-E6-A1LX	Tumor	40	Stage I	Endometrioid	Grade 3	EndoGr3	LIVING	711	NoDisease	No	711	Unknown	NOT HISPANIC OR LATINO	WHITE	Notassigned	MSS	1	2
TCGA-E6-A1M0	Tumor	56	Stage III	Endometrioid	Grade 3	EndoGr3	LIVING	518	NoDisease	No	518	37.6536	NOT HISPANIC OR LATINO	WHITE	Notassigned	MSS	2	1
TCGA-EC-A1NJ	Tumor	73	Stage II	Endometrioid	Grade 2	EndoGr2	LIVING	261	NoDisease	No	261	26.4855	NOT HISPANIC OR LATINO	WHITE	Notassigned	MSI-H	2	NA
TCGA-EC-A1QX	Tumor	71	Stage I	Endometrioid	Grade 3	EndoGr3	LIVING	223	NoDisease	Yes	218	34.7209	NOT HISPANIC OR LATINO	WHITE	Notassigned	MSI-H	2	1
TCGA-EO-A1Y7	Tumor	65	Stage I	Endometrioid	Grade 3	EndoGr3	LIVING	243	NoDisease	No	243	34.8944	Unknown	Unknown	Notassigned	MSS	4	NA
TCGA-EY-A1G7	Tumor	86	Stage II	Endometrioid	Grade 2	EndoGr2	DECEASED	189	WithDisease	Yes	95	37.2791	NOT HISPANIC OR LATINO	WHITE	Notassigned	MSS	3	1
TCGA-EY-A1G8	Tumor	83	Stage I	Endometrioid	Grade 3	EndoGr3	DECEASED	455	NoDisease	No	455	19.1406	NOT HISPANIC OR LATINO	WHITE	Notassigned	MSS	2	1
TCGA-EY-A1GC	Tumor	62	Stage I	Endometrioid	Grade 3	EndoGr3	LIVING	138	NoDisease	No	138	34.4222	NOT HISPANIC OR LATINO	WHITE	Notassigned	MSS	4	1
TCGA-EY-A1GD	Tumor	51	Stage I	Endometrioid	Grade 1	EndoGr1	LIVING	248	NoDisease	No	248	32.05	NOT HISPANIC OR LATINO	BLACK OR AFRICAN AMERICAN	Notassigned	MSS	3	2
TCGA-EY-A1GE	Tumor	67	Stage I	Endometrioid	Grade 1	EndoGr1	LIVING	741	NoDisease	No	741	37.8329	NOT HISPANIC OR LATINO	WHITE	Notassigned	MSS	1	2
TCGA-EY-A1GF	Tumor	75	Stage I	Endometrioid	Grade 2	EndoGr2	LIVING	826	NoDisease	No	826	26.079	NOT HISPANIC OR LATINO	BLACK OR AFRICAN AMERICAN	Notassigned	MSI-H	2	NA
TCGA-EY-A1GH	Tumor	70	Stage I	Endometrioid	Grade 2	EndoGr2	LIVING	709	NoDisease	No	709	40.4844	NOT HISPANIC OR LATINO	WHITE	Notassigned	MSS	2	NA
TCGA-EY-A1GI	Tumor	52	Stage I	Endometrioid	Grade 2	EndoGr2	LIVING	709	NoDisease	No	709	25.3444	NOT HISPANIC OR LATINO	WHITE	Notassigned	MSS	1	NA
TCGA-EY-A1GJ	Tumor	73	Stage I	Endometrioid	Grade 3	EndoGr3	LIVING	727	NoDisease	No	727	33.2031	NOT HISPANIC OR LATINO	BLACK OR AFRICAN AMERICAN	Notassigned	MSS	4	NA
TCGA-EY-A1GK	Tumor	74	Stage I	Endometrioid	Grade 3	EndoGr3	LIVING	693	NoDisease	No	693	41.0156	NOT HISPANIC OR LATINO	WHITE	Notassigned	MSI-H	2	2
TCGA-EY-A1GL	Tumor	51	Stage II	Endometrioid	Grade 2	EndoGr2	LIVING	424	NoDisease	No	424	24.3911	Unknown	WHITE	Notassigned	MSS	2	NA
TCGA-EY-A1GM	Tumor	60	Stage III	Mixed	Grade 3	MixedGr3	LIVING	209	NoDisease	No	209	28.8044	Unknown	BLACK OR AFRICAN AMERICAN	Notassigned	MSS	4	1
TCGA-EY-A1GO	Tumor	65	Stage III	Endometrioid	Grade 2	EndoGr2	LIVING	586	WithDisease	Yes	517	31.2295	NOT HISPANIC OR LATINO	WHITE	Notassigned	MSI-H	3	NA
TCGA-EY-A1GP	Tumor	54	Stage I	Endometrioid	Grade 1	EndoGr1	LIVING	573	NoDisease	No	573	28.8415	NOT HISPANIC OR LATINO	BLACK OR AFRICAN AMERICAN	Notassigned	MSS	4	NA
TCGA-EY-A1GQ	Tumor	76	Stage I	Endometrioid	Grade 3	EndoGr3	LIVING	544	WithDisease	Yes	334	29.7521	NOT HISPANIC OR LATINO	WHITE	Notassigned	MSI-H	3	2
TCGA-EY-A1GR	Tumor	67	Stage I	Endometrioid	Grade 3	EndoGr3	LIVING	536	NoDisease	No	536	34.1598	NOT HISPANIC OR LATINO	BLACK OR AFRICAN AMERICAN	Notassigned	MSS	4	1
TCGA-EY-A1GT	Tumor	68	Stage III	Endometrioid	Grade 1	EndoGr1	LIVING	490	NoDisease	No	490	24.8016	NOT HISPANIC OR LATINO	WHITE	Notassigned	MSS	3	3
TCGA-EY-A1GU	Tumor	66	Stage I	Endometrioid	Grade 2	EndoGr2	LIVING	378	NoDisease	No	378	35.1562	NOT HISPANIC OR LATINO	BLACK OR AFRICAN AMERICAN	Notassigned	MSI-H	3	2
TCGA-EY-A1GV	Tumor	75	Stage III	Mixed	Grade 3	MixedGr3	LIVING	481	NoDisease	No	481	29.0174	NOT HISPANIC OR LATINO	WHITE	Notassigned	MSS	2	3
TCGA-EY-A1GW	Tumor	73	Stage IV	Endometrioid	Grade 3	EndoGr3	DECEASED	337	WithDisease	Yes	190	36.4848	HISPANIC OR LATINO	WHITE	Notassigned	MSS	4	2
TCGA-EY-A1GX	Tumor	76	Stage III	Endometrioid	Grade 2	EndoGr2	LIVING	197	NoDisease	No	197	26.9531	NOT HISPANIC OR LATINO	WHITE	Notassigned	MSS	3	NA
TCGA-EY-A1H0	Tumor	57	Stage III	Endometrioid	Grade 2	EndoGr2	LIVING	588	WithDisease	Yes	448	33.8741	NOT HISPANIC OR LATINO	BLACK OR AFRICAN AMERICAN	Notassigned	MSI-H	2	2
TCGA-EY-A210	Tumor	82	Stage III	Mixed	Grade 3	MixedGr3	LIVING	383	NoDisease	No	383	26.2227	NOT HISPANIC OR LATINO	BLACK OR AFRICAN AMERICAN	Notassigned	MSI-L	4	NA
TCGA-EY-A214	Tumor	66	Stage III	Endometrioid	Grade 3	EndoGr3	LIVING	438	NoDisease	No	438	34.5271	Unknown	WHITE	Notassigned	MSS	4	NA
TCGA-EY-A215	Tumor	60	Stage I	Endometrioid	Grade 3	EndoGr3	LIVING	574	NoDisease	No	574	17.3611	NOT HISPANIC OR LATINO	WHITE	Notassigned	MSI-H	2	NA
TCGA-FI-A2CX	Tumor	82	Stage I	Endometrioid	Grade 3	EndoGr3	LIVING	1217	NoDisease	No	1217	21.6441	NOT HISPANIC OR LATINO	WHITE	Notassigned	MSS	2	1
TCGA-FI-A2CY	Tumor	60	Stage I	Mixed	Grade 3	MixedGr3	LIVING	1064	NoDisease	No	1064	47.5624	NOT HISPANIC OR LATINO	BLACK OR AFRICAN AMERICAN	Notassigned	MSS	4	1
TCGA-FI-A2D0	Tumor	55	Stage I	Endometrioid	Grade 3	EndoGr3	LIVING	1034	NoDisease	No	1034	54.0779	NOT HISPANIC OR LATINO	WHITE	Notassigned	MSI-H	1	1
TCGA-FI-A2D2	Tumor	66	Stage I	Mixed	Grade 3	MixedGr3	LIVING	1095	NoDisease	No	1095	58.8152	NOT HISPANIC OR LATINO	WHITE	CN high	MSS	4	1
TCGA-FI-A2D4	Tumor	44	Stage III	Endometrioid	Grade 3	EndoGr3	DECEASED	242	WithDisease	Yes	Unknown	42.1544	Unknown	WHITE	Notassigned	MSI-H	2	1
TCGA-FI-A2D5	Tumor	56	Stage IV	Endometrioid	Grade 3	EndoGr3	DECEASED	426	WithDisease	Yes	Unknown	35.9375	NOT HISPANIC OR LATINO	WHITE	Notassigned	MSS	1	1
TCGA-FI-A2D6	Tumor	74	Stage I	Endometrioid	Grade 3	EndoGr3	LIVING	273	NoDisease	No	273	34.8944	NOT HISPANIC OR LATINO	WHITE	Notassigned	MSI-H	2	1
TCGA-FI-A2F4	Tumor	64	Stage I	Endometrioid	Grade 3	EndoGr3	LIVING	880	NoDisease	No	880	27.1809	NOT HISPANIC OR LATINO	BLACK OR AFRICAN AMERICAN	Notassigned	MSI-H	3	2
TCGA-FI-A2F9	Tumor	79	Stage I	Endometrioid	Grade 3	EndoGr3	LIVING	791	NoDisease	No	791	32.3265	NOT HISPANIC OR LATINO	WHITE	Notassigned	MSS	4	1

## Sheet: High expression
bcr_patient_barcode	patient_type	age	2009stagegroup	histology	tumor_grade	histology_grade	vital_status	os_days	disease_status_at_lfu	recurred_progressed	pfs_days	BMI	ethnicity	race	IntegrativeCluster	msi_status_7_marker_call	cna_cluster_k4	mrna_expression_cluster
TCGA-A5-A0GI	Tumor	63	Stage I	Endometrioid	Grade 2	EndoGr2	LIVING	1750	NoDisease	No	1750	23.3844	NOT HISPANIC OR LATINO	WHITE	MSI	MSI-H	2	3
TCGA-A5-A0GJ	Tumor	44	Stage I	Endometrioid	Grade 2	EndoGr2	LIVING	2000	NoDisease	Yes	12	43.2835	NOT HISPANIC OR LATINO	WHITE	CN high	MSS	4	3
TCGA-A5-A0GM	Tumor	53	Stage I	Endometrioid	Grade 1	EndoGr1	LIVING	1840	NoDisease	No	1840	37.8906	NOT HISPANIC OR LATINO	WHITE	CN low	MSS	1	3
TCGA-A5-A0GP	Tumor	58	Stage I	Endometrioid	Grade 1	EndoGr1	LIVING	1416	NoDisease	No	1416	23.4375	NOT HISPANIC OR LATINO	ASIAN	POLE	MSS	1	1
TCGA-A5-A0GQ	Tumor	76	Stage I	Endometrioid	Grade 1	EndoGr1	LIVING	1167	NoDisease	No	1167	25.3333	NOT HISPANIC OR LATINO	WHITE	CN low	MSS	1	3
TCGA-A5-A0GU	Tumor	58	Stage I	Endometrioid	Grade 1	EndoGr1	LIVING	859	NoDisease	No	859	37.1094	Unknown	WHITE	CN low	MSS	3	2
TCGA-A5-A0GW	Tumor	46	Stage I	Endometrioid	Grade 3	EndoGr3	LIVING	706	NoDisease	No	706	24.3007	NOT HISPANIC OR LATINO	ASIAN	MSI	MSI-H	2	1
TCGA-A5-A0GX	Tumor	53	Stage I	Endometrioid	Grade 2	EndoGr2	LIVING	2087	NoDisease	No	2087	40.1547	Unknown	WHITE	CN low	MSS	2	3
TCGA-A5-A0R8	Tumor	81	Stage I	Endometrioid	Grade 2	EndoGr2	LIVING	595	NoDisease	Yes	42	24.2187	NOT HISPANIC OR LATINO	WHITE	CN low	MSS	1	3
TCGA-A5-A0R9	Tumor	51	Stage I	Endometrioid	Grade 2	EndoGr2	LIVING	749	NoDisease	No	749	54.5749	NOT HISPANIC OR LATINO	WHITE	CN low	MSS	2	3
TCGA-A5-A1OJ	Tumor	31	Stage I	Endometrioid	Grade 2	EndoGr2	LIVING	292	NoDisease	No	292	39.1259	NOT HISPANIC OR LATINO	ASIAN	Notassigned	MSS	2	NA
TCGA-AP-A053	Tumor	90	Stage I	Endometrioid	Grade 3	EndoGr3	LIVING	181	NoDisease	No	181	19.7239	NOT HISPANIC OR LATINO	WHITE	CN high	MSS	4	1
TCGA-AP-A054	Tumor	64	Stage III	Endometrioid	Grade 3	EndoGr3	DECEASED	709	WithDisease	Yes	566	26.8923	NOT HISPANIC OR LATINO	WHITE	MSI	MSI-H	2	1
TCGA-AP-A0LJ	Tumor	42	Stage I	Endometrioid	Grade 1	EndoGr1	LIVING	965	NoDisease	No	965	34.626	Unknown	WHITE	CN low	MSS	2	3
TCGA-AP-A0LM	Tumor	33	Stage III	Endometrioid	Grade 3	EndoGr3	LIVING	825	NoDisease	No	825	36.2897	Unknown	BLACK OR AFRICAN AMERICAN	POLE	MSS	1	3
TCGA-AP-A0LN	Tumor	56	Stage I	Endometrioid	Grade 1	EndoGr1	LIVING	2510	NoDisease	No	2510	43.1848	Unknown	BLACK OR AFRICAN AMERICAN	CN low	MSS	2	3
TCGA-AP-A0LP	Tumor	76	Stage I	Endometrioid	Grade 1	EndoGr1	LIVING	1875	NoDisease	No	1875	21.5139	Unknown	WHITE	MSI	MSI-H	1	3
TCGA-AP-A0LS	Tumor	63	Stage I	Endometrioid	Grade 2	EndoGr2	LIVING	1918	NoDisease	No	1918	28.3604	Unknown	WHITE	Notassigned	MSI-H	1	NA
TCGA-AP-A0LV	Tumor	39	Stage I	Endometrioid	Grade 1	EndoGr1	LIVING	763	NoDisease	No	763	32.8947	Unknown	WHITE	CN low	MSS	1	3
TCGA-AP-A1DK	Tumor	53	Stage I	Endometrioid	Grade 3	EndoGr3	LIVING	1836	NoDisease	No	1836	21.875	Unknown	WHITE	Notassigned	MSI-H	1	1
TCGA-AP-A1E0	Tumor	40	Stage III	Endometrioid	Grade 2	EndoGr2	LIVING	940	NoDisease	No	940	23.634	Unknown	WHITE	Notassigned	MSS	1	1
TCGA-AP-A1E1	Tumor	74	Stage I	Endometrioid	Grade 2	EndoGr2	LIVING	317	NoDisease	No	317	28.5156	Unknown	WHITE	Notassigned	MSI-H	3	2
TCGA-AP-A1E3	Tumor	45	Stage III	Endometrioid	Grade 3	EndoGr3	LIVING	847	WithDisease	Yes	Unknown	48.9292	Unknown	WHITE	Notassigned	MSS	2	1
TCGA-AX-A05T	Tumor	82	Stage I	Endometrioid	Grade 1	EndoGr1	LIVING	603	NoDisease	No	603	23.533	Unknown	WHITE	CN low	MSS	2	2
TCGA-AX-A063	Tumor	63	Stage I	Endometrioid	Grade 2	EndoGr2	LIVING	2024	NoDisease	No	2024	34.375	NOT HISPANIC OR LATINO	WHITE	MSI	MSI-H	2	2
TCGA-AX-A06B	Tumor	72	Stage I	Endometrioid	Grade 3	EndoGr3	LIVING	1639	NoDisease	No	1639	40.7877	NOT HISPANIC OR LATINO	WHITE	CN high	MSS	4	1
TCGA-AX-A06H	Tumor	60	Stage III	Endometrioid	Grade 1	EndoGr1	LIVING	833	NoDisease	No	833	38.2812	NOT HISPANIC OR LATINO	AMERICAN INDIAN OR ALASKA NATIVE	MSI	MSI-H	1	2
TCGA-AX-A06L	Tumor	63	Stage I	Endometrioid	Grade 1	EndoGr1	LIVING	1844	NoDisease	No	1844	43.2082	Unknown	WHITE	Notassigned	MSS	1	NA
TCGA-AX-A0IS	Tumor	52	Stage I	Endometrioid	Grade 2	EndoGr2	LIVING	1065	WithDisease	Yes	448	46.7687	NOT HISPANIC OR LATINO	WHITE	CN low	MSS	3	2
TCGA-AX-A1C4	Tumor	52	Stage I	Endometrioid	Grade 2	EndoGr2	LIVING	404	Unknown	Unknown	Unknown	36.2959	NOT HISPANIC OR LATINO	WHITE	Notassigned	MSI-H	2	1
TCGA-AX-A1C9	Tumor	73	Stage I	Endometrioid	Grade 2	EndoGr2	LIVING	464	NoDisease	No	464	31.5963	NOT HISPANIC OR LATINO	WHITE	Notassigned	MSI-H	2	1
TCGA-AX-A1CF	Tumor	69	Stage IV	Endometrioid	Grade 3	EndoGr3	LIVING	2337	WithDisease	Yes	875	35.1111	NOT HISPANIC OR LATINO	WHITE	Notassigned	MSS	4	1
TCGA-AX-A1CJ	Tumor	59	Stage I	Endometrioid	Grade 2	EndoGr2	LIVING	1645	NoDisease	No	1645	43.2835	NOT HISPANIC OR LATINO	BLACK OR AFRICAN AMERICAN	Notassigned	Indeterminant	2	3
TCGA-AX-A1CK	Tumor	58	Stage I	Endometrioid	Grade 2	EndoGr2	LIVING	2052	WithDisease	Yes	Unknown	27.0993	NOT HISPANIC OR LATINO	WHITE	Notassigned	MSS	3	2
TCGA-AX-A1CN	Tumor	54	Stage II	Endometrioid	Grade 3	EndoGr3	LIVING	764	NoDisease	No	764	47.6735	NOT HISPANIC OR LATINO	WHITE	Notassigned	MSI-L	2	1
TCGA-AX-A1CR	Tumor	70	Stage II	Mixed	Grade 3	MixedGr3	LIVING	337	NoDisease	No	337	35.629	NOT HISPANIC OR LATINO	WHITE	Notassigned	MSS	4	1
TCGA-AX-A2HC	Tumor	53	Stage III	Endometrioid	Grade 3	EndoGr3	LIVING	1016	WithDisease	Yes	Unknown	47.2681	NOT HISPANIC OR LATINO	BLACK OR AFRICAN AMERICAN	Notassigned	MSI-H	2	1
TCGA-AX-A2HK	Tumor	77	Stage III	Endometrioid	Grade 3	EndoGr3	DECEASED	90	Unknown	Unknown	Unknown	30.7809	Unknown	WHITE	Notassigned	MSS	4	1
TCGA-B5-A0JT	Tumor	63	Stage I	Endometrioid	Grade 1	EndoGr1	LIVING	1312	NoDisease	No	1312	42.1627	Unknown	WHITE	CN low	MSS	2	2
TCGA-B5-A0JU	Tumor	57	Stage I	Endometrioid	Grade 2	EndoGr2	LIVING	1483	NoDisease	No	1483	54.879	Unknown	BLACK OR AFRICAN AMERICAN	Notassigned	MSI-H	1	NA
TCGA-B5-A0JV	Tumor	63	Stage I	Endometrioid	Grade 2	EndoGr2	LIVING	1237	NoDisease	Yes	698	34.1124	Unknown	BLACK OR AFRICAN AMERICAN	MSI	MSI-H	2	2
TCGA-B5-A0JX	Tumor	62	Stage I	Endometrioid	Grade 3	EndoGr3	LIVING	1360	NoDisease	No	1360	40.0368	Unknown	WHITE	Notassigned	MSS	2	2
TCGA-B5-A0JY	Tumor	50	Stage III	Endometrioid	Grade 3	EndoGr3	LIVING	1003	NoDisease	No	1003	23.7387	Unknown	WHITE	POLE	MSS	1	1
TCGA-B5-A0JZ	Tumor	60	Stage III	Endometrioid	Grade 3	EndoGr3	LIVING	871	NoDisease	Yes	356	33.1504	Unknown	WHITE	MSI	MSI-H	1	2
TCGA-B5-A0K0	Tumor	48	Stage I	Endometrioid	Grade 1	EndoGr1	LIVING	862	NoDisease	No	862	49.6032	Unknown	WHITE	CN low	MSS	3	2
TCGA-B5-A0K4	Tumor	51	Stage I	Endometrioid	Grade 2	EndoGr2	LIVING	544	NoDisease	No	544	28.578	Unknown	Unknown	CN low	MSS	2	3
TCGA-B5-A0K6	Tumor	58	Stage I	Endometrioid	Grade 1	EndoGr1	LIVING	426	NoDisease	No	426	47.3305	Unknown	WHITE	MSI	MSI-H	2	3
TCGA-B5-A0K7	Tumor	64	Stage I	Endometrioid	Grade 1	EndoGr1	LIVING	519	NoDisease	Yes	321	21.6128	Unknown	WHITE	CN low	MSS	3	3
TCGA-B5-A11M	Tumor	43	Stage I	Endometrioid	Grade 1	EndoGr1	LIVING	1361	NoDisease	No	1361	59.3789	Unknown	WHITE	Notassigned	MSS	NA	2
TCGA-B5-A11N	Tumor	69	Stage I	Endometrioid	Grade 1	EndoGr1	LIVING	1337	NoDisease	No	1337	29.7265	Unknown	WHITE	POLE	MSS	2	3
TCGA-B5-A11P	Tumor	87	Stage I	Endometrioid	Grade 3	EndoGr3	LIVING	1120	NoDisease	No	1120	Unknown	Unknown	WHITE	Notassigned	MSS	4	2
TCGA-B5-A11Q	Tumor	64	Stage III	Endometrioid	Grade 1	EndoGr1	LIVING	975	NoDisease	No	975	33.9493	Unknown	WHITE	CN low	MSS	3	2
TCGA-B5-A11V	Tumor	64	Stage I	Endometrioid	Grade 1	EndoGr1	LIVING	594	NoDisease	No	594	28.8044	Unknown	BLACK OR AFRICAN AMERICAN	CN low	MSS	2	2
TCGA-B5-A11X	Tumor	66	Stage III	Endometrioid	Grade 3	EndoGr3	LIVING	595	NoDisease	Yes	396	27.7344	Unknown	BLACK OR AFRICAN AMERICAN	Notassigned	MSI-L	NA	1
TCGA-B5-A11Z	Tumor	61	Stage I	Endometrioid	Grade 1	EndoGr1	LIVING	528	NoDisease	No	528	28.3937	Unknown	WHITE	CN low	MSS	3	2
TCGA-B5-A121	Tumor	57	Stage III	Endometrioid	Grade 1	EndoGr1	LIVING	504	NoDisease	No	504	29.3848	Unknown	WHITE	CN low	MSS	1	2
TCGA-B5-A1MV	Tumor	84	Stage I	Endometrioid	Grade 2	EndoGr2	LIVING	438	NoDisease	No	438	31.5776	Unknown	WHITE	Notassigned	MSI-L	2	NA
TCGA-B5-A1MZ	Tumor	54	Unknown	Endometrioid	Grade 1	EndoGr1	LIVING	465	NoDisease	No	465	41.3703	Unknown	WHITE	Notassigned	MSI-L	3	NA
TCGA-BG-A0LW	Tumor	47	Stage I	Endometrioid	Grade 2	EndoGr2	LIVING	565	NoDisease	No	565	57.2031	NOT HISPANIC OR LATINO	WHITE	CN low	MSS	1	2
TCGA-BG-A0M2	Tumor	62	Stage I	Endometrioid	Grade 2	EndoGr2	LIVING	636	NoDisease	No	636	26.9274	NOT HISPANIC OR LATINO	WHITE	CN low	MSS	2	2
TCGA-BG-A0M8	Tumor	50	Stage I	Endometrioid	Grade 3	EndoGr3	LIVING	1110	NoDisease	No	1110	81.6406	NOT HISPANIC OR LATINO	WHITE	CN high	MSS	4	3
TCGA-BG-A0MA	Tumor	60	Stage I	Endometrioid	Grade 3	EndoGr3	DECEASED	326	WithDisease	Yes	85	38.4083	NOT HISPANIC OR LATINO	WHITE	Notassigned	MSS	2	2
TCGA-BG-A0MC	Tumor	74	Stage I	Endometrioid	Grade 1	EndoGr1	LIVING	1263	NoDisease	No	1263	56.1915	NOT HISPANIC OR LATINO	WHITE	CN low	MSS	2	3
TCGA-BG-A0MH	Tumor	61	Stage I	Endometrioid	Grade 2	EndoGr2	LIVING	1341	Unknown	Unknown	Unknown	57.3453	Unknown	WHITE	Notassigned	MSS	NA	3
TCGA-BG-A0MI	Tumor	83	Stage I	Endometrioid	Grade 2	EndoGr2	DECEASED	714	NoDisease	No	714	37.0983	NOT HISPANIC OR LATINO	WHITE	CN low	MSS	1	3
TCGA-BG-A0MO	Tumor	63	Stage I	Endometrioid	Grade 1	EndoGr1	LIVING	1308	Unknown	Unknown	Unknown	32.4219	NOT HISPANIC OR LATINO	WHITE	CN low	MSS	2	2
TCGA-BG-A0MS	Tumor	53	Stage III	Endometrioid	Grade 3	EndoGr3	LIVING	937	NoDisease	No	937	25.3906	NOT HISPANIC OR LATINO	WHITE	CN low	MSS	3	2
TCGA-BG-A0MU	Tumor	78	Stage III	Endometrioid	Grade 1	EndoGr1	LIVING	231	NoDisease	No	231	29.4321	NOT HISPANIC OR LATINO	WHITE	CN low	MSS	2	2
TCGA-BG-A0VT	Tumor	56	Stage III	Endometrioid	Grade 2	EndoGr2	LIVING	224	NoDisease	No	224	49.827	NOT HISPANIC OR LATINO	WHITE	CN low	MSS	2	2
TCGA-BG-A0VV	Tumor	53	Stage I	Endometrioid	Grade 1	EndoGr1	LIVING	260	NoDisease	No	260	56.0128	NOT HISPANIC OR LATINO	WHITE	CN low	MSS	2	2
TCGA-BG-A0VW	Tumor	77	Stage I	Endometrioid	Grade 1	EndoGr1	LIVING	131	NoDisease	No	131	37.7297	NOT HISPANIC OR LATINO	WHITE	MSI	MSI-H	2	3
TCGA-BG-A0VX	Tumor	58	Stage I	Endometrioid	Grade 1	EndoGr1	LIVING	490	NoDisease	No	490	67.9536	NOT HISPANIC OR LATINO	WHITE	CN low	MSS	1	3
TCGA-BG-A186	Tumor	61	Stage III	Endometrioid	Grade 2	EndoGr2	LIVING	419	NoDisease	No	419	28.578	NOT HISPANIC OR LATINO	BLACK OR AFRICAN AMERICAN	CN low	MSS	2	2
TCGA-BG-A18A	Tumor	74	Stage I	Endometrioid	Grade 1	EndoGr1	LIVING	426	NoDisease	No	426	32.0073	NOT HISPANIC OR LATINO	WHITE	CN low	MSS	2	3
TCGA-BG-A18B	Tumor	53	Stage I	Endometrioid	Grade 2	EndoGr2	LIVING	470	NoDisease	No	470	43.6599	NOT HISPANIC OR LATINO	WHITE	MSI	MSI-H	1	2
TCGA-BG-A18C	Tumor	72	Stage I	Endometrioid	Grade 2	EndoGr2	LIVING	470	NoDisease	No	470	36.1323	NOT HISPANIC OR LATINO	WHITE	CN high	MSS	4	1
TCGA-BK-A0CA	Tumor	61	Stage III	Mixed	Grade 3	MixedGr3	LIVING	371	NoDisease	No	371	Unknown	NOT HISPANIC OR LATINO	WHITE	CN low	MSS	1	2
TCGA-BK-A13C	Tumor	47	Stage I	Endometrioid	Grade 2	EndoGr2	LIVING	412	NoDisease	No	412	33.7495	NOT HISPANIC OR LATINO	BLACK OR AFRICAN AMERICAN	CN low	MSS	3	2
TCGA-BS-A0T9	Tumor	39	Stage IV	Endometrioid	Grade 3	EndoGr3	DECEASED	1428	WithDisease	Yes	633	40.0367	NOT HISPANIC OR LATINO	NATIVE HAWAIIAN OR OTHER PACIFIC ISLANDER	CN low	MSS	2	3
TCGA-BS-A0TJ	Tumor	59	Stage I	Endometrioid	Grade 3	EndoGr3	LIVING	1514	NoDisease	No	1514	38.0886	NOT HISPANIC OR LATINO	ASIAN	MSI	MSI-H	1	1
TCGA-BS-A0U7	Tumor	63	Stage I	Endometrioid	Grade 2	EndoGr2	DECEASED	934	NoDisease	No	934	24.2424	NOT HISPANIC OR LATINO	WHITE	MSI	MSI-H	3	2
TCGA-BS-A0UF	Tumor	65	Stage I	Endometrioid	Grade 3	EndoGr3	LIVING	1843	NoDisease	No	1843	26.3779	NOT HISPANIC OR LATINO	ASIAN	POLE	MSS	1	1
TCGA-BS-A0UT	Tumor	62	Stage II	Endometrioid	Grade 2	EndoGr2	LIVING	595	NoDisease	No	595	28.1337	NOT HISPANIC OR LATINO	ASIAN	CN low	MSS	3	3
TCGA-BS-A0V7	Tumor	48	Stage I	Endometrioid	Grade 1	EndoGr1	LIVING	1429	NoDisease	No	1429	35.2941	NOT HISPANIC OR LATINO	NATIVE HAWAIIAN OR OTHER PACIFIC ISLANDER	Notassigned	MSS	2	NA
TCGA-BS-A0V8	Tumor	68	Stage II	Endometrioid	Grade 2	EndoGr2	LIVING	1507	NoDisease	No	1507	34.4842	NOT HISPANIC OR LATINO	NATIVE HAWAIIAN OR OTHER PACIFIC ISLANDER	CN high	MSS	4	3
TCGA-BS-A0WQ	Tumor	55	Stage I	Endometrioid	Grade 2	EndoGr2	LIVING	1207	NoDisease	No	1207	36.3281	NOT HISPANIC OR LATINO	ASIAN	CN low	MSS	2	3
TCGA-D1-A0ZN	Tumor	60	Stage I	Endometrioid	Grade 1	EndoGr1	LIVING	512	NoDisease	Yes	448	29.0533	NOT HISPANIC OR LATINO	WHITE	CN low	MSS	2	2
TCGA-D1-A0ZO	Tumor	75	Stage I	Endometrioid	Grade 1	EndoGr1	LIVING	602	NoDisease	No	602	40.404	NOT HISPANIC OR LATINO	WHITE	MSI	MSI-H	2	2
TCGA-D1-A0ZQ	Tumor	90	Stage I	Endometrioid	Grade 2	EndoGr2	LIVING	260	NoDisease	No	260	28.7201	NOT HISPANIC OR LATINO	WHITE	CN low	MSS	3	2
TCGA-D1-A0ZU	Tumor	34	Stage I	Endometrioid	Grade 2	EndoGr2	LIVING	872	NoDisease	No	872	32.526	NOT HISPANIC OR LATINO	WHITE	CN low	MSS	2	2
TCGA-D1-A0ZV	Tumor	58	Stage I	Endometrioid	Grade 2	EndoGr2	LIVING	728	NoDisease	No	728	26.6436	NOT HISPANIC OR LATINO	WHITE	CN low	MSS	1	3
TCGA-D1-A102	Tumor	49	Stage I	Endometrioid	Grade 2	EndoGr2	LIVING	135	NoDisease	No	135	38.5052	NOT HISPANIC OR LATINO	WHITE	CN low	MSS	2	2
TCGA-D1-A103	Tumor	87	Stage I	Endometrioid	Grade 1	EndoGr1	LIVING	669	NoDisease	No	669	26.6667	NOT HISPANIC OR LATINO	WHITE	POLE	MSI-H	1	2
TCGA-D1-A15W	Tumor	58	Stage III	Endometrioid	Grade 1	EndoGr1	LIVING	915	NoDisease	No	915	46.281	NOT HISPANIC OR LATINO	WHITE	CN low	MSS	1	2
TCGA-D1-A161	Tumor	78	Stage I	Endometrioid	Grade 1	EndoGr1	LIVING	892	NoDisease	No	892	28.0843	NOT HISPANIC OR LATINO	WHITE	CN low	MSS	2	2
TCGA-D1-A162	Tumor	69	Stage I	Endometrioid	Grade 1	EndoGr1	LIVING	1145	NoDisease	No	1145	34.6021	NOT HISPANIC OR LATINO	WHITE	Notassigned	MSS	NA	2
TCGA-D1-A168	Tumor	67	Stage I	Endometrioid	Grade 3	EndoGr3	LIVING	1098	NoDisease	No	1098	28.959	NOT HISPANIC OR LATINO	WHITE	CN low	MSS	2	3
TCGA-D1-A169	Tumor	63	Stage IV	Endometrioid	Grade 2	EndoGr2	LIVING	1135	WithDisease	Yes	519	35.2941	NOT HISPANIC OR LATINO	WHITE	CN high	MSS	4	3
TCGA-D1-A16B	Tumor	64	Stage I	Endometrioid	Grade 2	EndoGr2	LIVING	1106	NoDisease	No	1106	34.0176	NOT HISPANIC OR LATINO	WHITE	CN low	MSS	1	2
TCGA-D1-A16D	Tumor	49	Stage I	Endometrioid	Grade 2	EndoGr2	LIVING	1141	NoDisease	No	1141	56.1422	NOT HISPANIC OR LATINO	WHITE	CN low	MSS	1	3
TCGA-D1-A16E	Tumor	73	Stage I	Endometrioid	Grade 1	EndoGr1	LIVING	1119	NoDisease	No	1119	25.2994	NOT HISPANIC OR LATINO	WHITE	CN low	MSS	1	3
TCGA-D1-A16F	Tumor	60	Stage I	Endometrioid	Grade 2	EndoGr2	LIVING	80	NoDisease	No	80	36.5126	NOT HISPANIC OR LATINO	WHITE	Notassigned	MSI-H	NA	3
TCGA-D1-A16J	Tumor	61	Stage II	Endometrioid	Grade 2	EndoGr2	LIVING	909	NoDisease	No	909	42.9383	NOT HISPANIC OR LATINO	WHITE	CN low	MSS	2	3
TCGA-D1-A16N	Tumor	51	Stage III	Endometrioid	Grade 3	EndoGr3	LIVING	945	NoDisease	No	945	37.0447	NOT HISPANIC OR LATINO	WHITE	MSI	MSI-H	4	1
TCGA-D1-A16O	Tumor	44	Stage I	Endometrioid	Grade 1	EndoGr1	LIVING	1022	NoDisease	No	1022	35.713	NOT HISPANIC OR LATINO	WHITE	CN low	MSS	2	2
TCGA-D1-A16Q	Tumor	54	Stage II	Endometrioid	Grade 2	EndoGr2	LIVING	324	NoDisease	No	324	39.5484	NOT HISPANIC OR LATINO	WHITE	CN low	MSS	1	3
TCGA-D1-A16X	Tumor	54	Stage I	Endometrioid	Grade 2	EndoGr2	LIVING	111	NoDisease	No	111	39.4531	NOT HISPANIC OR LATINO	WHITE	POLE	MSS	1	3
TCGA-D1-A174	Tumor	51	Stage I	Endometrioid	Grade 3	EndoGr3	LIVING	594	NoDisease	No	594	26.3702	NOT HISPANIC OR LATINO	WHITE	MSI	MSI-H	1	3
TCGA-D1-A176	Tumor	67	Stage I	Endometrioid	Grade 2	EndoGr2	LIVING	917	NoDisease	No	917	33.705	NOT HISPANIC OR LATINO	WHITE	MSI	MSI-H	3	2
TCGA-D1-A17B	Tumor	69	Stage I	Endometrioid	Grade 2	EndoGr2	LIVING	212	NoDisease	No	212	41.9143	NOT HISPANIC OR LATINO	WHITE	MSI	MSI-H	2	3
TCGA-D1-A17D	Tumor	58	Stage I	Endometrioid	Grade 3	EndoGr3	LIVING	926	NoDisease	No	926	28.3039	NOT HISPANIC OR LATINO	WHITE	MSI	MSI-H	1	3
TCGA-D1-A17H	Tumor	61	Stage I	Endometrioid	Grade 1	EndoGr1	LIVING	852	NoDisease	No	852	34.4222	NOT HISPANIC OR LATINO	WHITE	MSI	MSI-H	2	3
TCGA-D1-A17L	Tumor	81	Stage I	Endometrioid	Grade 1	EndoGr1	LIVING	802	NoDisease	No	802	41.5765	NOT HISPANIC OR LATINO	WHITE	CN low	MSS	3	3
TCGA-D1-A17M	Tumor	56	Stage II	Endometrioid	Grade 1	EndoGr1	LIVING	311	NoDisease	No	311	53.4457	NOT HISPANIC OR LATINO	WHITE	MSI	MSI-H	2	2
TCGA-D1-A17R	Tumor	58	Stage I	Endometrioid	Grade 2	EndoGr2	DECEASED	339	NoDisease	No	339	46.281	NOT HISPANIC OR LATINO	WHITE	MSI	MSI-H	2	3
TCGA-D1-A17S	Tumor	59	Stage I	Endometrioid	Grade 1	EndoGr1	LIVING	739	NoDisease	No	739	42.5781	NOT HISPANIC OR LATINO	WHITE	CN low	MSS	1	3
TCGA-D1-A17T	Tumor	67	Stage I	Endometrioid	Grade 2	EndoGr2	LIVING	70	NoDisease	No	70	32.831	NOT HISPANIC OR LATINO	WHITE	CN low	MSS	2	3
TCGA-D1-A1NZ	Tumor	60	Stage I	Endometrioid	Grade 1	EndoGr1	LIVING	548	NoDisease	No	548	35.5999	NOT HISPANIC OR LATINO	WHITE	Notassigned	MSI-H	3	NA
TCGA-D1-A1O0	Tumor	77	Stage I	Endometrioid	Grade 3	EndoGr3	LIVING	63	NoDisease	No	63	47.4664	NOT HISPANIC OR LATINO	WHITE	Notassigned	MSS	4	1
TCGA-D1-A1O5	Tumor	61	Stage I	Endometrioid	Grade 1	EndoGr1	LIVING	458	NoDisease	No	458	30.863	NOT HISPANIC OR LATINO	WHITE	Notassigned	MSS	1	NA
TCGA-D1-A1O8	Tumor	70	Stage III	Endometrioid	Grade 3	EndoGr3	LIVING	172	NoDisease	No	172	31.2213	NOT HISPANIC OR LATINO	WHITE	Notassigned	MSS	1	1
TCGA-DI-A0WH	Tumor	64	Stage I	Endometrioid	Grade 3	EndoGr3	LIVING	495	Unknown	Unknown	Unknown	35.7513	NOT HISPANIC OR LATINO	WHITE	MSI	MSI-H	3	3
TCGA-DI-A1BU	Tumor	55	Stage II	Mixed	Grade 3	MixedGr3	LIVING	1195	Unknown	Unknown	Unknown	31.8047	NOT HISPANIC OR LATINO	WHITE	Notassigned	MSI-H	1	NA
TCGA-DI-A1BY	Tumor	63	Stage II	Endometrioid	Grade 2	EndoGr2	LIVING	1114	Unknown	Unknown	Unknown	52.0291	NOT HISPANIC OR LATINO	WHITE	Notassigned	MSS	1	3
TCGA-DI-A1C3	Tumor	38	Stage I	Endometrioid	Grade 2	EndoGr2	LIVING	739	Unknown	Unknown	Unknown	49.2459	NOT HISPANIC OR LATINO	WHITE	Notassigned	MSS	1	NA
TCGA-E6-A1M0	Tumor	56	Stage III	Endometrioid	Grade 3	EndoGr3	LIVING	518	NoDisease	No	518	37.6536	NOT HISPANIC OR LATINO	WHITE	Notassigned	MSS	2	1
TCGA-EC-A1NJ	Tumor	73	Stage II	Endometrioid	Grade 2	EndoGr2	LIVING	261	NoDisease	No	261	26.4855	NOT HISPANIC OR LATINO	WHITE	Notassigned	MSI-H	2	NA
TCGA-EY-A1GD	Tumor	51	Stage I	Endometrioid	Grade 1	EndoGr1	LIVING	248	NoDisease	No	248	32.05	NOT HISPANIC OR LATINO	BLACK OR AFRICAN AMERICAN	Notassigned	MSS	3	2
TCGA-EY-A1GF	Tumor	75	Stage I	Endometrioid	Grade 2	EndoGr2	LIVING	826	NoDisease	No	826	26.079	NOT HISPANIC OR LATINO	BLACK OR AFRICAN AMERICAN	Notassigned	MSI-H	2	NA
TCGA-EY-A1GI	Tumor	52	Stage I	Endometrioid	Grade 2	EndoGr2	LIVING	709	NoDisease	No	709	25.3444	NOT HISPANIC OR LATINO	WHITE	Notassigned	MSS	1	NA
TCGA-EY-A1GK	Tumor	74	Stage I	Endometrioid	Grade 3	EndoGr3	LIVING	693	NoDisease	No	693	41.0156	NOT HISPANIC OR LATINO	WHITE	Notassigned	MSI-H	2	2
TCGA-EY-A1GL	Tumor	51	Stage II	Endometrioid	Grade 2	EndoGr2	LIVING	424	NoDisease	No	424	24.3911	Unknown	WHITE	Notassigned	MSS	2	NA
TCGA-EY-A1GM	Tumor	60	Stage III	Mixed	Grade 3	MixedGr3	LIVING	209	NoDisease	No	209	28.8044	Unknown	BLACK OR AFRICAN AMERICAN	Notassigned	MSS	4	1
TCGA-EY-A1GR	Tumor	67	Stage I	Endometrioid	Grade 3	EndoGr3	LIVING	536	NoDisease	No	536	34.1598	NOT HISPANIC OR LATINO	BLACK OR AFRICAN AMERICAN	Notassigned	MSS	4	1
TCGA-EY-A215	Tumor	60	Stage I	Endometrioid	Grade 3	EndoGr3	LIVING	574	NoDisease	No	574	17.3611	NOT HISPANIC OR LATINO	WHITE	Notassigned	MSI-H	2	NA
TCGA-FI-A2D0	Tumor	55	Stage I	Endometrioid	Grade 3	EndoGr3	LIVING	1034	NoDisease	No	1034	54.0779	NOT HISPANIC OR LATINO	WHITE	Notassigned	MSI-H	1	1
TCGA-FI-A2D2	Tumor	66	Stage I	Mixed	Grade 3	MixedGr3	LIVING	1095	NoDisease	No	1095	58.8152	NOT HISPANIC OR LATINO	WHITE	CN high	MSS	4	1
TCGA-FI-A2D5	Tumor	56	Stage IV	Endometrioid	Grade 3	EndoGr3	DECEASED	426	WithDisease	Yes	Unknown	35.9375	NOT HISPANIC OR LATINO	WHITE	Notassigned	MSS	1	1
TCGA-FI-A2F9	Tumor	79	Stage I	Endometrioid	Grade 3	EndoGr3	LIVING	791	NoDisease	No	791	32.3265	NOT HISPANIC OR LATINO	WHITE	Notassigned	MSS	4	1
TCGA-D1-A169	Tumor	63	Stage IV	Endometrioid	Grade 2	EndoGr2	LIVING	1135	WithDisease	Yes	519	35.2941	NOT HISPANIC OR LATINO	WHITE	CN high	MSS	4	3
TCGA-D1-A16B	Tumor	64	Stage I	Endometrioid	Grade 2	EndoGr2	LIVING	1106	NoDisease	No	1106	34.0176	NOT HISPANIC OR LATINO	WHITE	CN low	MSS	1	2
TCGA-D1-A16D	Tumor	49	Stage I	Endometrioid	Grade 2	EndoGr2	LIVING	1141	NoDisease	No	1141	56.1422	NOT HISPANIC OR LATINO	WHITE	CN low	MSS	1	3
TCGA-D1-A16E	Tumor	73	Stage I	Endometrioid	Grade 1	EndoGr1	LIVING	1119	NoDisease	No	1119	25.2994	NOT HISPANIC OR LATINO	WHITE	CN low	MSS	1	3
TCGA-D1-A16F	Tumor	60	Stage I	Endometrioid	Grade 2	EndoGr2	LIVING	80	NoDisease	No	80	36.5126	NOT HISPANIC OR LATINO	WHITE	Notassigned	MSI-H	NA	3
TCGA-D1-A16J	Tumor	61	Stage II	Endometrioid	Grade 2	EndoGr2	LIVING	909	NoDisease	No	909	42.9383	NOT HISPANIC OR LATINO	WHITE	CN low	MSS	2	3
TCGA-D1-A16N	Tumor	51	Stage III	Endometrioid	Grade 3	EndoGr3	LIVING	945	NoDisease	No	945	37.0447	NOT HISPANIC OR LATINO	WHITE	MSI	MSI-H	4	1
TCGA-D1-A16O	Tumor	44	Stage I	Endometrioid	Grade 1	EndoGr1	LIVING	1022	NoDisease	No	1022	35.713	NOT HISPANIC OR LATINO	WHITE	CN low	MSS	2	2
TCGA-D1-A16Q	Tumor	54	Stage II	Endometrioid	Grade 2	EndoGr2	LIVING	324	NoDisease	No	324	39.5484	NOT HISPANIC OR LATINO	WHITE	CN low	MSS	1	3
TCGA-D1-A16V	Tumor	78	Stage III	Endometrioid	Grade 3	EndoGr3	DECEASED	120	Unknown	Unknown	Unknown	35.083	NOT HISPANIC OR LATINO	WHITE	Notassigned	MSS	4	2
TCGA-D1-A16X	Tumor	54	Stage I	Endometrioid	Grade 2	EndoGr2	LIVING	111	NoDisease	No	111	39.4531	NOT HISPANIC OR LATINO	WHITE	POLE	MSS	1	3
TCGA-D1-A16Y	Tumor	56	Stage I	Endometrioid	Grade 1	EndoGr1	LIVING	532	NoDisease	No	532	35.7495	NOT HISPANIC OR LATINO	WHITE	POLE	MSI-L	1	3
TCGA-D1-A174	Tumor	51	Stage I	Endometrioid	Grade 3	EndoGr3	LIVING	594	NoDisease	No	594	26.3702	NOT HISPANIC OR LATINO	WHITE	MSI	MSI-H	1	3
TCGA-D1-A175	Tumor	48	Stage I	Endometrioid	Grade 3	EndoGr3	LIVING	202	NoDisease	No	202	24.6904	NOT HISPANIC OR LATINO	WHITE	Notassigned	MSI-H	1	2
TCGA-D1-A176	Tumor	67	Stage I	Endometrioid	Grade 2	EndoGr2	LIVING	917	NoDisease	No	917	33.705	NOT HISPANIC OR LATINO	WHITE	MSI	MSI-H	3	2
TCGA-D1-A17B	Tumor	69	Stage I	Endometrioid	Grade 2	EndoGr2	LIVING	212	NoDisease	No	212	41.9143	NOT HISPANIC OR LATINO	WHITE	MSI	MSI-H	2	3
TCGA-D1-A17D	Tumor	58	Stage I	Endometrioid	Grade 3	EndoGr3	LIVING	926	NoDisease	No	926	28.3039	NOT HISPANIC OR LATINO	WHITE	MSI	MSI-H	1	3
TCGA-D1-A17H	Tumor	61	Stage I	Endometrioid	Grade 1	EndoGr1	LIVING	852	NoDisease	No	852	34.4222	NOT HISPANIC OR LATINO	WHITE	MSI	MSI-H	2	3
TCGA-D1-A17L	Tumor	81	Stage I	Endometrioid	Grade 1	EndoGr1	LIVING	802	NoDisease	No	802	41.5765	NOT HISPANIC OR LATINO	WHITE	CN low	MSS	3	3
TCGA-D1-A17M	Tumor	56	Stage II	Endometrioid	Grade 1	EndoGr1	LIVING	311	NoDisease	No	311	53.4457	NOT HISPANIC OR LATINO	WHITE	MSI	MSI-H	2	2
TCGA-D1-A17Q	Tumor	54	Stage I	Endometrioid	Grade 2	EndoGr2	LIVING	54	NoDisease	No	54	23.8087	NOT HISPANIC OR LATINO	WHITE	POLE	MSI-L	1	3
TCGA-D1-A17R	Tumor	58	Stage I	Endometrioid	Grade 2	EndoGr2	DECEASED	339	NoDisease	No	339	46.281	NOT HISPANIC OR LATINO	WHITE	MSI	MSI-H	2	3
TCGA-D1-A17S	Tumor	59	Stage I	Endometrioid	Grade 1	EndoGr1	LIVING	739	NoDisease	No	739	42.5781	NOT HISPANIC OR LATINO	WHITE	CN low	MSS	1	3
TCGA-D1-A17T	Tumor	67	Stage I	Endometrioid	Grade 2	EndoGr2	LIVING	70	NoDisease	No	70	32.831	NOT HISPANIC OR LATINO	WHITE	CN low	MSS	2	3
TCGA-D1-A1NZ	Tumor	60	Stage I	Endometrioid	Grade 1	EndoGr1	LIVING	548	NoDisease	No	548	35.5999	NOT HISPANIC OR LATINO	WHITE	Notassigned	MSI-H	3	NA
TCGA-D1-A1O0	Tumor	77	Stage I	Endometrioid	Grade 3	EndoGr3	LIVING	63	NoDisease	No	63	47.4664	NOT HISPANIC OR LATINO	WHITE	Notassigned	MSS	4	1
TCGA-D1-A1O5	Tumor	61	Stage I	Endometrioid	Grade 1	EndoGr1	LIVING	458	NoDisease	No	458	30.863	NOT HISPANIC OR LATINO	WHITE	Notassigned	MSS	1	NA
TCGA-D1-A1O8	Tumor	70	Stage III	Endometrioid	Grade 3	EndoGr3	LIVING	172	NoDisease	No	172	31.2213	NOT HISPANIC OR LATINO	WHITE	Notassigned	MSS	1	1
TCGA-D1-A2G5	Tumor	50	Stage I	Endometrioid	Grade 3	EndoGr3	LIVING	1260	WithDisease	Yes	Unknown	47.7797	NOT HISPANIC OR LATINO	WHITE	Notassigned	MSI-H	3	NA
TCGA-D1-A2G6	Tumor	53	Stage III	Endometrioid	Grade 3	EndoGr3	DECEASED	258	WithDisease	Yes	Unknown	28.3447	NOT HISPANIC OR LATINO	WHITE	Notassigned	MSI-H	3	3
TCGA-DI-A0WH	Tumor	64	Stage I	Endometrioid	Grade 3	EndoGr3	LIVING	495	Unknown	Unknown	Unknown	35.7513	NOT HISPANIC OR LATINO	WHITE	MSI	MSI-H	3	3
TCGA-DI-A1BU	Tumor	55	Stage II	Mixed	Grade 3	MixedGr3	LIVING	1195	Unknown	Unknown	Unknown	31.8047	NOT HISPANIC OR LATINO	WHITE	Notassigned	MSI-H	1	NA
TCGA-DI-A1BY	Tumor	63	Stage II	Endometrioid	Grade 2	EndoGr2	LIVING	1114	Unknown	Unknown	Unknown	52.0291	NOT HISPANIC OR LATINO	WHITE	Notassigned	MSS	1	3
TCGA-DI-A1C3	Tumor	38	Stage I	Endometrioid	Grade 2	EndoGr2	LIVING	739	Unknown	Unknown	Unknown	49.2459	NOT HISPANIC OR LATINO	WHITE	Notassigned	MSS	1	NA
TCGA-E6-A1M0	Tumor	56	Stage III	Endometrioid	Grade 3	EndoGr3	LIVING	518	NoDisease	No	518	37.6536	NOT HISPANIC OR LATINO	WHITE	Notassigned	MSS	2	1
TCGA-EC-A1NJ	Tumor	73	Stage II	Endometrioid	Grade 2	EndoGr2	LIVING	261	NoDisease	No	261	26.4855	NOT HISPANIC OR LATINO	WHITE	Notassigned	MSI-H	2	NA
TCGA-EC-A1QX	Tumor	71	Stage I	Endometrioid	Grade 3	EndoGr3	LIVING	223	NoDisease	Yes	218	34.7209	NOT HISPANIC OR LATINO	WHITE	Notassigned	MSI-H	2	1
TCGA-EY-A1GD	Tumor	51	Stage I	Endometrioid	Grade 1	EndoGr1	LIVING	248	NoDisease	No	248	32.05	NOT HISPANIC OR LATINO	BLACK OR AFRICAN AMERICAN	Notassigned	MSS	3	2
TCGA-EY-A1GE	Tumor	67	Stage I	Endometrioid	Grade 1	EndoGr1	LIVING	741	NoDisease	No	741	37.8329	NOT HISPANIC OR LATINO	WHITE	Notassigned	MSS	1	2
TCGA-EY-A1GF	Tumor	75	Stage I	Endometrioid	Grade 2	EndoGr2	LIVING	826	NoDisease	No	826	26.079	NOT HISPANIC OR LATINO	BLACK OR AFRICAN AMERICAN	Notassigned	MSI-H	2	NA
TCGA-EY-A1GI	Tumor	52	Stage I	Endometrioid	Grade 2	EndoGr2	LIVING	709	NoDisease	No	709	25.3444	NOT HISPANIC OR LATINO	WHITE	Notassigned	MSS	1	NA
TCGA-EY-A1GK	Tumor	74	Stage I	Endometrioid	Grade 3	EndoGr3	LIVING	693	NoDisease	No	693	41.0156	NOT HISPANIC OR LATINO	WHITE	Notassigned	MSI-H	2	2
TCGA-EY-A1GL	Tumor	51	Stage II	Endometrioid	Grade 2	EndoGr2	LIVING	424	NoDisease	No	424	24.3911	Unknown	WHITE	Notassigned	MSS	2	NA
TCGA-EY-A1GM	Tumor	60	Stage III	Mixed	Grade 3	MixedGr3	LIVING	209	NoDisease	No	209	28.8044	Unknown	BLACK OR AFRICAN AMERICAN	Notassigned	MSS	4	1
TCGA-EY-A1GR	Tumor	67	Stage I	Endometrioid	Grade 3	EndoGr3	LIVING	536	NoDisease	No	536	34.1598	NOT HISPANIC OR LATINO	BLACK OR AFRICAN AMERICAN	Notassigned	MSS	4	1
TCGA-EY-A1GV	Tumor	75	Stage III	Mixed	Grade 3	MixedGr3	LIVING	481	NoDisease	No	481	29.0174	NOT HISPANIC OR LATINO	WHITE	Notassigned	MSS	2	3
TCGA-EY-A214	Tumor	66	Stage III	Endometrioid	Grade 3	EndoGr3	LIVING	438	NoDisease	No	438	34.5271	Unknown	WHITE	Notassigned	MSS	4	NA
TCGA-EY-A215	Tumor	60	Stage I	Endometrioid	Grade 3	EndoGr3	LIVING	574	NoDisease	No	574	17.3611	NOT HISPANIC OR LATINO	WHITE	Notassigned	MSI-H	2	NA
TCGA-FI-A2CX	Tumor	82	Stage I	Endometrioid	Grade 3	EndoGr3	LIVING	1217	NoDisease	No	1217	21.6441	NOT HISPANIC OR LATINO	WHITE	Notassigned	MSS	2	1
TCGA-FI-A2CY	Tumor	60	Stage I	Mixed	Grade 3	MixedGr3	LIVING	1064	NoDisease	No	1064	47.5624	NOT HISPANIC OR LATINO	BLACK OR AFRICAN AMERICAN	Notassigned	MSS	4	1
TCGA-FI-A2D0	Tumor	55	Stage I	Endometrioid	Grade 3	EndoGr3	LIVING	1034	NoDisease	No	1034	54.0779	NOT HISPANIC OR LATINO	WHITE	Notassigned	MSI-H	1	1
TCGA-FI-A2D2	Tumor	66	Stage I	Mixed	Grade 3	MixedGr3	LIVING	1095	NoDisease	No	1095	58.8152	NOT HISPANIC OR LATINO	WHITE	CN high	MSS	4	1
TCGA-FI-A2D4	Tumor	44	Stage III	Endometrioid	Grade 3	EndoGr3	DECEASED	242	WithDisease	Yes	Unknown	42.1544	Unknown	WHITE	Notassigned	MSI-H	2	1
TCGA-FI-A2D5	Tumor	56	Stage IV	Endometrioid	Grade 3	EndoGr3	DECEASED	426	WithDisease	Yes	Unknown	35.9375	NOT HISPANIC OR LATINO	WHITE	Notassigned	MSS	1	1
TCGA-FI-A2D6	Tumor	74	Stage I	Endometrioid	Grade 3	EndoGr3	LIVING	273	NoDisease	No	273	34.8944	NOT HISPANIC OR LATINO	WHITE	Notassigned	MSI-H	2	1
TCGA-FI-A2F9	Tumor	79	Stage I	Endometrioid	Grade 3	EndoGr3	LIVING	791	NoDisease	No	791	32.3265	NOT HISPANIC OR LATINO	WHITE	Notassigned	MSS	4	1

## Sheet: Low expression
bcr_patient_barcode	patient_type	age	2009stagegroup	histology	tumor_grade	histology_grade	vital_status	os_days	disease_status_at_lfu	recurred_progressed	pfs_days	BMI	ethnicity	race	IntegrativeCluster	msi_status_7_marker_call	cna_cluster_k4	mrna_expression_cluster
TCGA-A5-A0GA	Tumor	67	Stage III	Endometrioid	Grade 3	EndoGr3	DECEASED	543	WithDisease	Yes	Unknown	31.1419	NOT HISPANIC OR LATINO	WHITE	MSI	MSI-H	3	1
TCGA-A5-A0GH	Tumor	57	Stage I	Endometrioid	Grade 3	EndoGr3	LIVING	2253	NoDisease	No	2253	20.7008	NOT HISPANIC OR LATINO	WHITE	MSI	MSI-H	1	1
TCGA-A5-A0GR	Tumor	69	Stage I	Endometrioid	Grade 2	EndoGr2	LIVING	1120	NoDisease	No	1120	28.089	NOT HISPANIC OR LATINO	BLACK OR AFRICAN AMERICAN	Notassigned	MSS	4	3
TCGA-A5-A0GV	Tumor	67	Stage I	Endometrioid	Grade 1	EndoGr1	LIVING	633	NoDisease	Yes	304	25.2363	NOT HISPANIC OR LATINO	WHITE	CN low	MSS	3	2
TCGA-A5-A0R7	Tumor	55	Stage I	Endometrioid	Grade 2	EndoGr2	LIVING	534	NoDisease	No	534	49.9541	NOT HISPANIC OR LATINO	WHITE	CN high	MSS	4	3
TCGA-A5-A0RA	Tumor	68	Stage I	Endometrioid	Grade 2	EndoGr2	LIVING	883	NoDisease	No	883	47.0343	NOT HISPANIC OR LATINO	WHITE	CN low	MSS	1	2
TCGA-A5-A0VO	Tumor	64	Stage I	Endometrioid	Grade 2	EndoGr2	LIVING	364	NoDisease	No	364	32.3685	NOT HISPANIC OR LATINO	WHITE	Notassigned	MSS	NA	NA
TCGA-A5-A0VP	Tumor	74	Stage I	Endometrioid	Grade 3	EndoGr3	LIVING	1287	NoDisease	No	1287	21.83	NOT HISPANIC OR LATINO	WHITE	MSI	MSI-H	2	2
TCGA-A5-A0VQ	Tumor	62	Stage I	Endometrioid	Grade 3	EndoGr3	LIVING	485	NoDisease	No	485	35.6513	HISPANIC OR LATINO	Unknown	MSI	MSI-H	1	3
TCGA-A5-A1OF	Tumor	47	Stage I	Mixed	Grade 3	MixedGr3	LIVING	241	NoDisease	No	241	29.1363	HISPANIC OR LATINO	Unknown	Notassigned	MSI-H	1	1
TCGA-A5-A1OK	Tumor	63	Stage III	Endometrioid	Grade 3	EndoGr3	LIVING	243	NoDisease	No	243	31.9559	NOT HISPANIC OR LATINO	WHITE	Notassigned	MSS	3	2
TCGA-AJ-A23O	Tumor	69	Stage I	Endometrioid	Grade 3	EndoGr3	DECEASED	312	Unknown	Unknown	Unknown	24.3418	Unknown	WHITE	Notassigned	MSI-H	3	3
TCGA-AP-A059	Tumor	69	Stage I	Endometrioid	Grade 3	EndoGr3	LIVING	250	NoDisease	No	250	38.6719	NOT HISPANIC OR LATINO	WHITE	POLE	MSI-H	2	1
TCGA-AP-A05O	Tumor	68	Stage I	Endometrioid	Grade 3	EndoGr3	LIVING	371	NoDisease	Yes	340	41.2594	Unknown	WHITE	Notassigned	MSI-H	2	2
TCGA-AP-A05P	Tumor	54	Stage I	Endometrioid	Grade 1	EndoGr1	LIVING	636	NoDisease	No	636	28.5483	NOT HISPANIC OR LATINO	ASIAN	CN low	MSS	3	2
TCGA-AP-A0LF	Tumor	82	Stage IV	Endometrioid	Grade 3	EndoGr3	LIVING	103	WithDisease	Yes	Unknown	27.7767	NOT HISPANIC OR LATINO	WHITE	CN high	MSS	4	1
TCGA-AP-A0LG	Tumor	54	Stage I	Endometrioid	Grade 3	EndoGr3	LIVING	1921	NoDisease	No	1921	28.6048	Unknown	WHITE	MSI	MSI-H	1	2
TCGA-AP-A0LH	Tumor	60	Stage I	Mixed	Grade 3	MixedGr3	DECEASED	1106	WithDisease	Yes	301	30.8596	NOT HISPANIC OR LATINO	WHITE	CN high	MSS	4	2
TCGA-AP-A0LQ	Tumor	59	Stage I	Endometrioid	Grade 2	EndoGr2	LIVING	2457	NoDisease	No	2457	35.756	Unknown	WHITE	Notassigned	MSS	2	NA
TCGA-AP-A0LT	Tumor	57	Stage II	Endometrioid	Grade 2	EndoGr2	LIVING	1497	NoDisease	No	1497	33.4252	Unknown	WHITE	MSI	MSI-H	1	2
TCGA-AP-A1DH	Tumor	62	Stage I	Endometrioid	Grade 3	EndoGr3	LIVING	2180	NoDisease	No	2180	44.9972	Unknown	WHITE	Notassigned	MSI-H	1	1
TCGA-AP-A1DM	Tumor	60	Stage I	Endometrioid	Grade 1	EndoGr1	LIVING	1700	NoDisease	No	1700	36.391	Unknown	WHITE	Notassigned	MSI-H	2	2
TCGA-AP-A1DO	Tumor	62	Stage I	Endometrioid	Grade 2	EndoGr2	LIVING	943	NoDisease	No	943	32.8731	NOT HISPANIC OR LATINO	WHITE	Notassigned	MSI-H	3	2
TCGA-AP-A1DP	Tumor	70	Stage I	Endometrioid	Grade 2	EndoGr2	DECEASED	1081	WithDisease	Yes	830	33.2479	Unknown	WHITE	Notassigned	MSI-H	3	NA
TCGA-AP-A1DR	Tumor	59	Stage III	Endometrioid	Grade 2	EndoGr2	LIVING	1495	NoDisease	No	1495	42.5781	Unknown	BLACK OR AFRICAN AMERICAN	Notassigned	MSI-H	1	2
TCGA-AP-A1DV	Tumor	59	Stage II	Endometrioid	Grade 3	EndoGr3	LIVING	204	NoDisease	No	204	21.2874	NOT HISPANIC OR LATINO	WHITE	Notassigned	MSS	2	2
TCGA-AP-A1E4	Tumor	54	Stage I	Endometrioid	Grade 2	EndoGr2	LIVING	494	NoDisease	Yes	158	20.3244	Unknown	WHITE	Notassigned	MSS	3	1
TCGA-AX-A05S	Tumor	81	Stage III	Endometrioid	Grade 3	EndoGr3	DECEASED	413	WithDisease	Yes	337	20.7756	NOT HISPANIC OR LATINO	WHITE	MSI	MSI-H	2	3
TCGA-AX-A05U	Tumor	56	Stage I	Endometrioid	Grade 1	EndoGr1	LIVING	902	NoDisease	No	902	25.8065	NOT HISPANIC OR LATINO	AMERICAN INDIAN OR ALASKA NATIVE	CN low	MSS	2	2
TCGA-AX-A05W	Tumor	60	Stage II	Endometrioid	Grade 1	EndoGr1	LIVING	2078	NoDisease	No	2078	28.5483	NOT HISPANIC OR LATINO	WHITE	Notassigned	MSS	2	NA
TCGA-AX-A05Y	Tumor	57	Stage I	Endometrioid	Grade 1	EndoGr1	LIVING	2191	NoDisease	Yes	193	33.3866	NOT HISPANIC OR LATINO	WHITE	MSI	MSI-H	2	3
TCGA-AX-A05Z	Tumor	37	Stage III	Endometrioid	Grade 2	EndoGr2	LIVING	1413	NoDisease	No	1413	29.3333	HISPANIC OR LATINO	Unknown	POLE	MSS	2	3
TCGA-AX-A060	Tumor	77	Stage I	Endometrioid	Grade 3	EndoGr3	LIVING	1075	NoDisease	No	1075	32.7449	NOT HISPANIC OR LATINO	AMERICAN INDIAN OR ALASKA NATIVE	MSI	MSI-H	3	2
TCGA-AX-A062	Tumor	53	Stage I	Endometrioid	Grade 1	EndoGr1	LIVING	1398	NoDisease	No	1398	40.7631	Unknown	WHITE	CN low	MSS	1	2
TCGA-AX-A06D	Tumor	82	Stage III	Endometrioid	Grade 2	EndoGr2	DECEASED	373	WithDisease	Yes	253	35.5469	Unknown	WHITE	Notassigned	MSS	2	3
TCGA-AX-A06F	Tumor	59	Stage IV	Endometrioid	Grade 3	EndoGr3	LIVING	1554	NoDisease	No	1554	30.854	NOT HISPANIC OR LATINO	WHITE	Notassigned	MSI-L	2	1
TCGA-AX-A06J	Tumor	71	Stage I	Endometrioid	Grade 3	EndoGr3	LIVING	913	NoDisease	No	913	45.9087	NOT HISPANIC OR LATINO	WHITE	Notassigned	MSS	2	3
TCGA-AX-A0IZ	Tumor	53	Stage I	Endometrioid	Grade 3	EndoGr3	LIVING	1333	NoDisease	No	1333	23.4375	NOT HISPANIC OR LATINO	WHITE	Notassigned	MSI-H	1	3
TCGA-AX-A0J0	Tumor	47	Stage I	Endometrioid	Grade 2	EndoGr2	LIVING	1219	NoDisease	No	1219	19.9481	NOT HISPANIC OR LATINO	WHITE	POLE	MSS	1	1
TCGA-AX-A0J1	Tumor	80	Stage I	Endometrioid	Grade 2	EndoGr2	LIVING	2004	NoDisease	No	2004	22.2656	NOT HISPANIC OR LATINO	WHITE	MSI	MSI-H	3	2
TCGA-AX-A1C5	Tumor	47	Stage III	Endometrioid	Grade 3	EndoGr3	LIVING	584	Unknown	Unknown	Unknown	41.7969	NOT HISPANIC OR LATINO	WHITE	Notassigned	MSI-H	2	1
TCGA-AX-A1CE	Tumor	60	Stage I	Endometrioid	Grade 3	EndoGr3	LIVING	610	Unknown	Unknown	Unknown	22.6562	NOT HISPANIC OR LATINO	WHITE	Notassigned	MSI-H	1	2
TCGA-AX-A1CI	Tumor	61	Stage I	Endometrioid	Grade 1	EndoGr1	LIVING	2207	NoDisease	No	2207	27.5134	NOT HISPANIC OR LATINO	WHITE	Notassigned	MSS	2	2
TCGA-AX-A2H8	Tumor	64	Stage I	Endometrioid	Grade 3	EndoGr3	LIVING	1861	NoDisease	No	1861	44.1406	NOT HISPANIC OR LATINO	WHITE	Notassigned	MSI-L	4	NA
TCGA-AX-A2HD	Tumor	69	Stage III	Endometrioid	Grade 3	EndoGr3	LIVING	1232	NoDisease	No	1232	22.9719	NOT HISPANIC OR LATINO	WHITE	Notassigned	MSI-H	2	1
TCGA-AX-A2HG	Tumor	56	Stage I	Endometrioid	Grade 3	EndoGr3	LIVING	660	NoDisease	No	660	46.655	HISPANIC OR LATINO	WHITE	Notassigned	MSI-H	2	1
TCGA-AX-A2HH	Tumor	60	Stage I	Endometrioid	Grade 3	EndoGr3	LIVING	539	NoDisease	No	539	27.0552	NOT HISPANIC OR LATINO	WHITE	Notassigned	MSS	3	NA
TCGA-AX-A2HJ	Tumor	35	Stage I	Endometrioid	Grade 3	EndoGr3	LIVING	831	NoDisease	No	831	24.2382	NOT HISPANIC OR LATINO	ASIAN	Notassigned	MSI-H	2	2
TCGA-B5-A0JS	Tumor	54	Stage I	Endometrioid	Grade 1	EndoGr1	LIVING	1422	NoDisease	No	1422	38.0623	Unknown	WHITE	CN low	MSS	2	2
TCGA-B5-A0K1	Tumor	69	Stage I	Endometrioid	Grade 1	EndoGr1	LIVING	928	NoDisease	No	928	38.6445	Unknown	WHITE	CN low	MSS	1	2
TCGA-B5-A0K2	Tumor	54	Stage I	Endometrioid	Grade 1	EndoGr1	LIVING	788	NoDisease	No	788	33.2265	Unknown	WHITE	MSI	MSI-H	2	3
TCGA-B5-A0K3	Tumor	62	Stage I	Endometrioid	Grade 3	EndoGr3	DECEASED	829	WithDisease	Yes	242	32.7186	Unknown	BLACK OR AFRICAN AMERICAN	CN high	MSS	4	1
TCGA-B5-A0KB	Tumor	62	Stage I	Endometrioid	Grade 3	EndoGr3	LIVING	124	NoDisease	No	124	29.3199	Unknown	BLACK OR AFRICAN AMERICAN	Notassigned	MSS	4	1
TCGA-B5-A11E	Tumor	53	Stage I	Endometrioid	Grade 3	EndoGr3	LIVING	265	NoDisease	No	265	19.1001	Unknown	WHITE	POLE	MSS	2	1
TCGA-B5-A11I	Tumor	65	Stage IV	Endometrioid	Grade 3	EndoGr3	LIVING	2303	Unknown	Yes	699	49.0487	Unknown	BLACK OR AFRICAN AMERICAN	CN high	MSS	4	1
TCGA-B5-A11J	Tumor	64	Stage I	Endometrioid	Grade 2	EndoGr2	LIVING	1656	NoDisease	No	1656	Unknown	Unknown	WHITE	MSI	MSI-H	1	2
TCGA-B5-A11L	Tumor	71	Stage I	Endometrioid	Grade 2	EndoGr2	LIVING	1396	NoDisease	No	1396	34.6268	Unknown	WHITE	Notassigned	MSS	2	3
TCGA-B5-A11O	Tumor	62	Stage I	Endometrioid	Grade 1	EndoGr1	LIVING	1245	NoDisease	No	1245	36.388	Unknown	WHITE	CN low	MSS	1	3
TCGA-B5-A11R	Tumor	51	Stage II	Endometrioid	Grade 3	EndoGr3	LIVING	1019	NoDisease	No	1019	31.5334	Unknown	BLACK OR AFRICAN AMERICAN	Notassigned	MSS	3	NA
TCGA-B5-A11S	Tumor	63	Stage I	Endometrioid	Grade 2	EndoGr2	LIVING	831	NoDisease	Yes	40	47.8721	Unknown	WHITE	CN low	MSS	3	2
TCGA-B5-A11U	Tumor	74	Stage IV	Endometrioid	Grade 3	EndoGr3	LIVING	509	NoDisease	No	509	26.4024	Unknown	BLACK OR AFRICAN AMERICAN	MSI	MSI-H	1	1
TCGA-B5-A11W	Tumor	61	Stage I	Endometrioid	Grade 2	EndoGr2	LIVING	592	NoDisease	No	592	38.3906	Unknown	WHITE	CN low	MSS	2	2
TCGA-B5-A11Y	Tumor	59	Stage I	Endometrioid	Grade 1	EndoGr1	LIVING	559	NoDisease	No	559	24.0055	Unknown	WHITE	CN low	MSI-L	1	3
TCGA-B5-A1MW	Tumor	55	Stage I	Endometrioid	Grade 3	EndoGr3	LIVING	447	NoDisease	Yes	311	23.3355	Unknown	WHITE	Notassigned	MSI-H	2	NA
TCGA-B5-A1MX	Tumor	47	Stage I	Endometrioid	Grade 3	EndoGr3	LIVING	355	NoDisease	No	355	25.1039	Unknown	WHITE	Notassigned	MSI-H	1	2
TCGA-BG-A0LX	Tumor	57	Stage I	Endometrioid	Grade 2	EndoGr2	LIVING	613	NoDisease	No	613	33.218	NOT HISPANIC OR LATINO	WHITE	MSI	MSI-H	2	2
TCGA-BG-A0M0	Tumor	66	Stage I	Endometrioid	Grade 1	EndoGr1	LIVING	587	NoDisease	No	587	42.9752	NOT HISPANIC OR LATINO	WHITE	MSI	MSI-H	2	3
TCGA-BG-A0M3	Tumor	74	Stage I	Endometrioid	Grade 2	EndoGr2	LIVING	1071	NoDisease	No	1071	29.2969	NOT HISPANIC OR LATINO	WHITE	CN low	MSS	3	2
TCGA-BG-A0M4	Tumor	60	Stage I	Endometrioid	Grade 3	EndoGr3	LIVING	1064	NoDisease	No	1064	30.6148	NOT HISPANIC OR LATINO	WHITE	MSI	MSI-H	2	3
TCGA-BG-A0M7	Tumor	60	Stage III	Endometrioid	Grade 2	EndoGr2	LIVING	1167	NoDisease	No	1167	39.8437	NOT HISPANIC OR LATINO	WHITE	CN low	MSS	1	3
TCGA-BG-A0M9	Tumor	73	Stage I	Endometrioid	Grade 2	EndoGr2	LIVING	860	NoDisease	No	860	36.3281	NOT HISPANIC OR LATINO	WHITE	CN low	MSS	2	3
TCGA-BG-A0MG	Tumor	73	Stage I	Endometrioid	Grade 1	EndoGr1	LIVING	1477	NoDisease	No	1477	23.8281	NOT HISPANIC OR LATINO	WHITE	CN low	MSS	2	1
TCGA-BG-A0MQ	Tumor	71	Stage I	Endometrioid	Grade 1	EndoGr1	LIVING	1196	NoDisease	No	1196	37.0983	NOT HISPANIC OR LATINO	WHITE	MSI	MSI-H	2	2
TCGA-BG-A0MT	Tumor	64	Stage I	Endometrioid	Grade 2	EndoGr2	LIVING	644	NoDisease	Yes	565	25.8645	NOT HISPANIC OR LATINO	WHITE	CN low	MSS	3	2
TCGA-BG-A0RY	Tumor	68	Stage I	Endometrioid	Grade 2	EndoGr2	LIVING	469	NoDisease	No	469	40.8304	NOT HISPANIC OR LATINO	WHITE	CN low	MSS	3	3
TCGA-BG-A0VZ	Tumor	58	Stage I	Endometrioid	Grade 2	EndoGr2	LIVING	868	Unknown	Unknown	Unknown	40.0367	NOT HISPANIC OR LATINO	WHITE	MSI	MSI-H	2	2
TCGA-BG-A0W1	Tumor	89	Stage I	Endometrioid	Grade 2	EndoGr2	LIVING	907	NoDisease	No	907	33.1361	NOT HISPANIC OR LATINO	WHITE	CN low	MSS	3	2
TCGA-BG-A0W2	Tumor	57	Stage I	Endometrioid	Grade 1	EndoGr1	LIVING	1151	NoDisease	No	1151	44.4444	Unknown	WHITE	CN low	MSS	2	2
TCGA-BG-A0YU	Tumor	37	Stage I	Endometrioid	Grade 1	EndoGr1	LIVING	451	NoDisease	No	451	43.4095	NOT HISPANIC OR LATINO	WHITE	CN low	MSS	2	2
TCGA-BG-A187	Tumor	65	Stage I	Endometrioid	Grade 2	EndoGr2	LIVING	448	NoDisease	No	448	23.8281	NOT HISPANIC OR LATINO	WHITE	CN low	MSI-L	2	3
TCGA-BG-A221	Tumor	84	Stage I	Endometrioid	Grade 3	EndoGr3	LIVING	55	NoDisease	No	55	25.1532	NOT HISPANIC OR LATINO	WHITE	Notassigned	MSI-H	2	1
TCGA-BG-A222	Tumor	49	Stage I	Endometrioid	Grade 3	EndoGr3	LIVING	291	NoDisease	No	291	47.3305	NOT HISPANIC OR LATINO	WHITE	Notassigned	MSI-H	2	1
TCGA-BK-A0C9	Tumor	57	Stage I	Endometrioid	Grade 1	EndoGr1	LIVING	386	WithDisease	Yes	Unknown	44.9972	NOT HISPANIC OR LATINO	WHITE	MSI	MSI-H	2	3
TCGA-BK-A0CB	Tumor	60	Unknown	Endometrioid	Grade 2	EndoGr2	LIVING	188	NoDisease	No	188	46.8038	NOT HISPANIC OR LATINO	WHITE	CN low	MSS	2	3
TCGA-BK-A139	Tumor	74	Stage I	Endometrioid	Grade 3	EndoGr3	LIVING	309	NoDisease	No	309	24.8777	NOT HISPANIC OR LATINO	WHITE	CN high	MSS	4	1
TCGA-BS-A0TA	Tumor	58	Stage IV	Endometrioid	Grade 3	EndoGr3	LIVING	714	WithDisease	Yes	394	38.9543	HISPANIC OR LATINO	NATIVE HAWAIIAN OR OTHER PACIFIC ISLANDER	MSI	MSI-H	2	3
TCGA-BS-A0TC	Tumor	69	Stage I	Endometrioid	Grade 1	EndoGr1	LIVING	2260	NoDisease	No	2260	31.4684	NOT HISPANIC OR LATINO	ASIAN	POLE	MSS	1	3
TCGA-BS-A0TD	Tumor	65	Stage I	Endometrioid	Grade 1	EndoGr1	LIVING	2002	NoDisease	No	2002	35.3798	NOT HISPANIC OR LATINO	ASIAN	CN low	MSS	1	3
TCGA-BS-A0TE	Tumor	35	Unknown	Endometrioid	Grade 3	EndoGr3	DECEASED	146	WithDisease	Yes	58	32.2421	NOT HISPANIC OR LATINO	ASIAN	MSI	MSI-H	4	1
TCGA-BS-A0TG	Tumor	60	Stage I	Endometrioid	Grade 2	EndoGr2	LIVING	1880	WithDisease	Yes	Unknown	24.0882	NOT HISPANIC OR LATINO	WHITE	CN low	MSS	2	3
TCGA-BS-A0TI	Tumor	64	Stage I	Endometrioid	Grade 3	EndoGr3	LIVING	1443	NoDisease	No	1443	22.2063	NOT HISPANIC OR LATINO	WHITE	CN high	MSS	4	3
TCGA-BS-A0U5	Tumor	76	Stage I	Endometrioid	Grade 1	EndoGr1	LIVING	2204	NoDisease	No	2204	21.6713	NOT HISPANIC OR LATINO	WHITE	CN low	MSS	2	2
TCGA-BS-A0U9	Tumor	59	Stage I	Endometrioid	Grade 3	EndoGr3	LIVING	1749	NoDisease	No	1749	34.2561	NOT HISPANIC OR LATINO	NATIVE HAWAIIAN OR OTHER PACIFIC ISLANDER	CN high	MSS	4	1
TCGA-BS-A0UM	Tumor	64	Stage I	Endometrioid	Grade 1	EndoGr1	LIVING	2191	WithDisease	Yes	1454	35.1562	NOT HISPANIC OR LATINO	WHITE	Notassigned	MSI-H	NA	2
TCGA-BS-A0UV	Tumor	55	Stage III	Endometrioid	Grade 3	EndoGr3	LIVING	149	NoDisease	No	149	39.6825	NOT HISPANIC OR LATINO	NATIVE HAWAIIAN OR OTHER PACIFIC ISLANDER	POLE	MSS	2	1
TCGA-BS-A0V6	Tumor	55	Stage I	Endometrioid	Grade 1	EndoGr1	LIVING	1650	NoDisease	No	1650	33.6728	NOT HISPANIC OR LATINO	ASIAN	CN low	MSS	2	2
TCGA-BS-A0VI	Tumor	58	Stage II	Endometrioid	Grade 3	EndoGr3	LIVING	1661	NoDisease	No	1661	34.2504	NOT HISPANIC OR LATINO	WHITE	Notassigned	MSI-H	2	3
TCGA-D1-A0ZS	Tumor	54	Stage I	Endometrioid	Grade 3	EndoGr3	LIVING	147	NoDisease	No	147	23.0518	NOT HISPANIC OR LATINO	WHITE	MSI	MSI-H	1	1
TCGA-D1-A0ZZ	Tumor	80	Stage I	Mixed	Grade 3	MixedGr3	LIVING	685	NoDisease	No	685	21.5045	NOT HISPANIC OR LATINO	WHITE	CN high	MSS	4	1
TCGA-D1-A15Z	Tumor	72	Stage I	Endometrioid	Grade 2	EndoGr2	DECEASED	58	NoDisease	No	58	48.8281	NOT HISPANIC OR LATINO	WHITE	CN low	MSI-L	2	2
TCGA-D1-A160	Tumor	70	Stage I	Endometrioid	Grade 2	EndoGr2	LIVING	112	NoDisease	No	112	41.2385	NOT HISPANIC OR LATINO	WHITE	MSI	MSI-H	3	2
TCGA-D1-A163	Tumor	50	Stage III	Endometrioid	Grade 2	EndoGr2	LIVING	991	NoDisease	Yes	223	38.1639	NOT HISPANIC OR LATINO	WHITE	MSI	MSI-H	1	2
TCGA-D1-A167	Tumor	70	Stage I	Endometrioid	Grade 2	EndoGr2	LIVING	478	NoDisease	No	478	31.1634	NOT HISPANIC OR LATINO	WHITE	MSI	MSI-H	1	1
TCGA-D1-A16V	Tumor	78	Stage III	Endometrioid	Grade 3	EndoGr3	DECEASED	120	Unknown	Unknown	Unknown	35.083	NOT HISPANIC OR LATINO	WHITE	Notassigned	MSS	4	2
TCGA-D1-A16Y	Tumor	56	Stage I	Endometrioid	Grade 1	EndoGr1	LIVING	532	NoDisease	No	532	35.7495	NOT HISPANIC OR LATINO	WHITE	POLE	MSI-L	1	3
TCGA-D1-A175	Tumor	48	Stage I	Endometrioid	Grade 3	EndoGr3	LIVING	202	NoDisease	No	202	24.6904	NOT HISPANIC OR LATINO	WHITE	Notassigned	MSI-H	1	2
TCGA-D1-A177	Tumor	70	Stage I	Endometrioid	Grade 2	EndoGr2	LIVING	548	NoDisease	Yes	347	22.9398	NOT HISPANIC OR LATINO	WHITE	MSI	MSI-H	2	2
TCGA-D1-A17K	Tumor	74	Stage I	Endometrioid	Grade 2	EndoGr2	LIVING	854	NoDisease	Yes	815	37.4214	NOT HISPANIC OR LATINO	WHITE	CN high	MSS	4	1
TCGA-D1-A17Q	Tumor	54	Stage I	Endometrioid	Grade 2	EndoGr2	LIVING	54	NoDisease	No	54	23.8087	NOT HISPANIC OR LATINO	WHITE	POLE	MSI-L	1	3
TCGA-D1-A17U	Tumor	53	Stage III	Endometrioid	Grade 2	EndoGr2	LIVING	697	NoDisease	No	697	30.8248	NOT HISPANIC OR LATINO	WHITE	MSI	MSI-H	2	2
TCGA-D1-A1NY	Tumor	67	Stage I	Endometrioid	Grade 3	EndoGr3	LIVING	513	NoDisease	No	513	34.3679	NOT HISPANIC OR LATINO	WHITE	Notassigned	MSI-H	2	1
TCGA-D1-A2G0	Tumor	70	Stage I	Mixed	Grade 3	MixedGr3	LIVING	107	NoDisease	No	107	24.9649	NOT HISPANIC OR LATINO	WHITE	Notassigned	MSI-H	2	NA
TCGA-D1-A2G5	Tumor	50	Stage I	Endometrioid	Grade 3	EndoGr3	LIVING	1260	WithDisease	Yes	Unknown	47.7797	NOT HISPANIC OR LATINO	WHITE	Notassigned	MSI-H	3	NA
TCGA-D1-A2G6	Tumor	53	Stage III	Endometrioid	Grade 3	EndoGr3	DECEASED	258	WithDisease	Yes	Unknown	28.3447	NOT HISPANIC OR LATINO	WHITE	Notassigned	MSI-H	3	3
TCGA-DI-A1NO	Tumor	68	Stage III	Endometrioid	Grade 3	EndoGr3	DECEASED	285	WithDisease	Yes	Unknown	44.2735	NOT HISPANIC OR LATINO	BLACK OR AFRICAN AMERICAN	Notassigned	MSS	4	1
TCGA-E6-A1LX	Tumor	40	Stage I	Endometrioid	Grade 3	EndoGr3	LIVING	711	NoDisease	No	711	Unknown	NOT HISPANIC OR LATINO	WHITE	Notassigned	MSS	1	2
TCGA-EC-A1QX	Tumor	71	Stage I	Endometrioid	Grade 3	EndoGr3	LIVING	223	NoDisease	Yes	218	34.7209	NOT HISPANIC OR LATINO	WHITE	Notassigned	MSI-H	2	1
TCGA-EO-A1Y7	Tumor	65	Stage I	Endometrioid	Grade 3	EndoGr3	LIVING	243	NoDisease	No	243	34.8944	Unknown	Unknown	Notassigned	MSS	4	NA
TCGA-EY-A1G7	Tumor	86	Stage II	Endometrioid	Grade 2	EndoGr2	DECEASED	189	WithDisease	Yes	95	37.2791	NOT HISPANIC OR LATINO	WHITE	Notassigned	MSS	3	1
TCGA-EY-A1G8	Tumor	83	Stage I	Endometrioid	Grade 3	EndoGr3	DECEASED	455	NoDisease	No	455	19.1406	NOT HISPANIC OR LATINO	WHITE	Notassigned	MSS	2	1
TCGA-EY-A1GC	Tumor	62	Stage I	Endometrioid	Grade 3	EndoGr3	LIVING	138	NoDisease	No	138	34.4222	NOT HISPANIC OR LATINO	WHITE	Notassigned	MSS	4	1
TCGA-EY-A1GE	Tumor	67	Stage I	Endometrioid	Grade 1	EndoGr1	LIVING	741	NoDisease	No	741	37.8329	NOT HISPANIC OR LATINO	WHITE	Notassigned	MSS	1	2
TCGA-EY-A1GH	Tumor	70	Stage I	Endometrioid	Grade 2	EndoGr2	LIVING	709	NoDisease	No	709	40.4844	NOT HISPANIC OR LATINO	WHITE	Notassigned	MSS	2	NA
TCGA-EY-A1GJ	Tumor	73	Stage I	Endometrioid	Grade 3	EndoGr3	LIVING	727	NoDisease	No	727	33.2031	NOT HISPANIC OR LATINO	BLACK OR AFRICAN AMERICAN	Notassigned	MSS	4	NA
TCGA-EY-A1GO	Tumor	65	Stage III	Endometrioid	Grade 2	EndoGr2	LIVING	586	WithDisease	Yes	517	31.2295	NOT HISPANIC OR LATINO	WHITE	Notassigned	MSI-H	3	NA
TCGA-EY-A1GP	Tumor	54	Stage I	Endometrioid	Grade 1	EndoGr1	LIVING	573	NoDisease	No	573	28.8415	NOT HISPANIC OR LATINO	BLACK OR AFRICAN AMERICAN	Notassigned	MSS	4	NA
TCGA-EY-A1GQ	Tumor	76	Stage I	Endometrioid	Grade 3	EndoGr3	LIVING	544	WithDisease	Yes	334	29.7521	NOT HISPANIC OR LATINO	WHITE	Notassigned	MSI-H	3	2
TCGA-EY-A1GT	Tumor	68	Stage III	Endometrioid	Grade 1	EndoGr1	LIVING	490	NoDisease	No	490	24.8016	NOT HISPANIC OR LATINO	WHITE	Notassigned	MSS	3	3
TCGA-EY-A1GU	Tumor	66	Stage I	Endometrioid	Grade 2	EndoGr2	LIVING	378	NoDisease	No	378	35.1562	NOT HISPANIC OR LATINO	BLACK OR AFRICAN AMERICAN	Notassigned	MSI-H	3	2
TCGA-EY-A1GV	Tumor	75	Stage III	Mixed	Grade 3	MixedGr3	LIVING	481	NoDisease	No	481	29.0174	NOT HISPANIC OR LATINO	WHITE	Notassigned	MSS	2	3
TCGA-EY-A1GW	Tumor	73	Stage IV	Endometrioid	Grade 3	EndoGr3	DECEASED	337	WithDisease	Yes	190	36.4848	HISPANIC OR LATINO	WHITE	Notassigned	MSS	4	2
TCGA-EY-A1GX	Tumor	76	Stage III	Endometrioid	Grade 2	EndoGr2	LIVING	197	NoDisease	No	197	26.9531	NOT HISPANIC OR LATINO	WHITE	Notassigned	MSS	3	NA
TCGA-EY-A1H0	Tumor	57	Stage III	Endometrioid	Grade 2	EndoGr2	LIVING	588	WithDisease	Yes	448	33.8741	NOT HISPANIC OR LATINO	BLACK OR AFRICAN AMERICAN	Notassigned	MSI-H	2	2
TCGA-EY-A210	Tumor	82	Stage III	Mixed	Grade 3	MixedGr3	LIVING	383	NoDisease	No	383	26.2227	NOT HISPANIC OR LATINO	BLACK OR AFRICAN AMERICAN	Notassigned	MSI-L	4	NA
TCGA-EY-A214	Tumor	66	Stage III	Endometrioid	Grade 3	EndoGr3	LIVING	438	NoDisease	No	438	34.5271	Unknown	WHITE	Notassigned	MSS	4	NA
TCGA-FI-A2CX	Tumor	82	Stage I	Endometrioid	Grade 3	EndoGr3	LIVING	1217	NoDisease	No	1217	21.6441	NOT HISPANIC OR LATINO	WHITE	Notassigned	MSS	2	1
TCGA-FI-A2CY	Tumor	60	Stage I	Mixed	Grade 3	MixedGr3	LIVING	1064	NoDisease	No	1064	47.5624	NOT HISPANIC OR LATINO	BLACK OR AFRICAN AMERICAN	Notassigned	MSS	4	1
TCGA-FI-A2D4	Tumor	44	Stage III	Endometrioid	Grade 3	EndoGr3	DECEASED	242	WithDisease	Yes	Unknown	42.1544	Unknown	WHITE	Notassigned	MSI-H	2	1
TCGA-FI-A2D6	Tumor	74	Stage I	Endometrioid	Grade 3	EndoGr3	LIVING	273	NoDisease	No	273	34.8944	NOT HISPANIC OR LATINO	WHITE	Notassigned	MSI-H	2	1
TCGA-FI-A2F4	Tumor	64	Stage I	Endometrioid	Grade 3	EndoGr3	LIVING	880	NoDisease	No	880	27.1809	NOT HISPANIC OR LATINO	BLACK OR AFRICAN AMERICAN	Notassigned	MSI-H	3	2
